# Supplementary material for: Identification of serum protein biomarkers for clear cell renal cell carcinoma using patient-derived xenografts
Source: J Clin Invest. 2025 Nov 4;136(1):e193567. doi: 10.1172/JCI193567 (PMC12721905; doi:10.1172/JCI193567)
Supplement: Supporting data values [file jci-136-193567-s131.xlsx]

## Sheet: 49 RCC Information
Study ID	Date Blood Sample Banked	Age (years)	Sex (F/M)	Race	Diagnosis	RCC Subtype	Overall Stage	T Stage	N Stage	M Stage	Grade (WHO/ ISUP)	Sarcomatoid Differentiation Identified (Y/N)	Rhabdoid Differentiation Identified (Y/N)	Tumor Necrosis Identified (Y/N)	Diameter Primary Kidney Tumor (cm)	Known Recurrence (Y/N)	Sample Type
CTC753	44091	38	M	White	RCC	Clear Cell	2	pT2b	pNx cN0	pMx cM0	2	N	N	N	12.8	N	Serum
CTC759	44105	43	M	White	RCC	Clear Cell	1	pT1b	pNx cN0	pMx cM0	2	N	N	N	6	N	Serum
CTC767	44173	67	M	White	RCC	Clear Cell	3	pT3a	pNx cN0	pMx cM0	3	N	N	Y	5.9	N	Serum
CTC777	44174	68	M	White	RCC	Clear Cell	3	pT3a	pNx cN0	pMx cM0	2	N	N	Y	6.3	N	Serum
CTC799	44264	65	M	White	RCC	Clear Cell	3	pT3a	pNx cN0	pMx cM0	4	N	N	Y	12.5	Y	Serum
CTC810	44299	57	M	White	RCC	Clear Cell	4	pT3a	pN0 cN1	pM1	4	N	N	Y	20	n/a	Serum
CTC826	44341	59	M	White	RCC	Clear Cell	4	pT4	pNx cN0	pM1	4	N	Y	Y	8.5	Y	Serum
CTC829	44344	62	M	Asian	RCC	Clear Cell	3	pT3a	pNx cN0	pMx cM0	3	N	N	Y	7.1	N	Serum
CTC833	44354	55	M	White	RCC	Clear Cell	3	pT3a	pNx cN0	pMx cM0	4	N	Y	Y	18	Y	Serum
CTC837	44362	64	M	White	RCC	Clear Cell	3	pT3a	pN0 cN0	pMx cM0	4	N	Y	Y	12.3	N	Serum
CTC838	44363	42	F	Asian	RCC	Clear Cell	3	pT3a	pN0 cN0	pMx cM0	3	N	N	N	7	N	Serum
CTC839	44368	72	M	White	RCC	Clear Cell	3	pT3b	pN0 cN0	pMx cM0		N	Y	Y	5.5	N	Serum
CTC277	44154	63	M	White	RCC	Clear Cell	4	pTx cT2a	pNx cN0	pM1	3	N	N	Y	9.3	n/a	Serum
CTC278	44167	61	M	White	RCC	Clear Cell	4	pTx cT3a	pN1	pMx cM1	4	N	Y	N	13.6	n/a	Serum
CTC305	44379	70	M	Unknown	RCC	Clear Cell	4	pT3a	pNx cN0	pM1	4	N	N	N	7.6	n/a	Serum
CTC321	44614	48	M	Unknown	RCC	Clear Cell	4	pTx cT3a	pNx cN0	pM1	4	N	Y	N	7	n/a	Serum
CTC328	44826	63	M	Unknown	RCC	Clear Cell	4	pTx cTx	pNx cN1	pM1	4	N	Y	Y	11	n/a	Serum
CTC744	44033	75	F	White	RCC	Clear Cell	3	pT3a	pNx cN1	pMx cM0	4	Y	Y	Y	11.2	Y	Serum
CTC748	44063	68	M	American Indian or Alaska Native	RCC	Clear Cell	3	pT3a	pNx cN0	pMx cM0	4	N	N	Y	5.5	N	Serum
CTC761	44110	74	M	White	RCC	Clear Cell	3	pT3a	pNx cN1	pMx cM0	3	N	N	N	10.5	N	Serum
CTC764	44116	48	F	White	RCC	Clear Cell	1	pT1b	pNx cN0	pMx cM0	2	N	N	N	6	N	Serum
CTC766	44117	72	M	White	RCC	Clear Cell	1	pT1b	pNx cN0	pMx cM0	2	N	N	N	4.6	N	Serum
CTC769	44148	66	F	White	RCC	Clear Cell	3	pT3a	pNx cN0	pMx cM0	4	N	Y	Y	10.2	Y	Serum
CTC771	44151	32	F	Unknown	RCC	Clear Cell	1	pT1b	pNx cN0	pMx cM0	2	N	N	N	4.2	N	Serum
CTC776	44172	68	M	White	RCC	Clear Cell	1	pT1b	pNx cN0	pMx cM0	2	N	N	N	4.5	N	Serum
CTC784	44234	63	M	White	RCC	Clear Cell	3	pT3a	pNx cN0	pMx cM0	3	N	N	Y	5.5	Y	Serum
CTC787	44235	75	M	White	RCC	Clear Cell	1	pT1b	pNx cN0	pMx cM0	4	N	Y	N	5	N	Serum
CTC789	44245	61	M	White	RCC	Clear Cell	1	pT1b	pNx cN0	pMx cM0	3	N	N	N	6.8	N	Serum
CTC793	44256	62	M	White	RCC	Clear Cell	1	pT1b	pNx cN0	pMx cM0	4	N	Y	Y	5.5	N	Serum
CTC795	44259	58	F	Asian	RCC	Clear Cell	3	pT3a	pNx cN0	pMx cM0	3	N	N	N	3.1	N	Serum
CTC796	44259	53	M	White	RCC	Clear Cell	2	pT2a	pNx cN0	pMx cM0	2	N	N	N	9.5	N	Serum
CTC797	44263	71	M	White	RCC	Clear Cell	1	pT1b	pNx cN0	pMx cM0	2	N	N	N	4.9	N	Serum
CTC806	44279	42	F	White	RCC	Clear Cell	3	pT3a	pNx cN0	pMx cM0	3	N	N	N	5.4	N	Serum
CTC814	44312	62	F	White	RCC	Clear Cell	1	pT1b	pNx cN0	pMx cM0	3	N	N	Y	4.5	N	Serum
CTC815	44313	49	M	Unknown	RCC	Clear Cell	1	pT1a	pNx cN0	pMx cM0	2	N	N	N	3.8	N	Serum
CTC816	44320	81	F	Asian	RCC	Clear Cell	4	pT2a	pNx cN0	pMx cM1	3	N	N	N	8	n/a	Serum
CTC817	44320	70	M	White	RCC	Clear Cell	1	pT1a	pNx cN0	pMx cM0	2	N	N	N	2.8	N	Serum
CTC818	44321	64	M	White	RCC	Clear Cell	3	pT3a	pN0 cN0	pMx cM0	2	N	N	N	7.8	N	Serum
CTC820	44328	70	F	White	RCC	Clear Cell	1	pT1a	pNx cN0	pMx cM0	2	N	N	N	3	N	Serum
CTC822	44329	63	F	Unknown	RCC	Clear Cell	1	pT1a	pNx cN0	pMx cM0	3	N	N	N	3.4	Y	Serum
CTC827	44341	67	F	White	RCC	Clear Cell	1	pT1a	pNx cN0	pMx cM0	2	N	N	N	2.9	N	Serum
CTC834	44357	65	M	White	RCC	Clear Cell	3	pT3a	pNx cN0	pMx cM0	3	N	N	N	5.3	N	Serum
CTC840	44370	63	M	Unknown	RCC	Clear Cell	3	pT3a	pNx cN0	pMx cM0	2	N	N	N	3.3	N	Serum
CTC841	44375	69	M	White	RCC	Clear Cell	4	pT3a	pNx cN0	pM1	3	N	N	Y	4.5	N	Serum
CTC842	44376	50	F	Unknown	RCC	Clear Cell	1	pT1b	pNx cN0	pMx cM0	2	N	N	N	4.5	N	Serum
CTC844	44543	78	M	White	RCC	Clear Cell	4	pTx cT1b	pNx cN0	pM1	4	N	Y	N	4.8	n/a	Serum
CTC845	44391	54	M	White	RCC	Clear Cell	3	pT3a	pNx cN0	pMx cM0	4	N	Y	Y	13	Y	Serum
CTC848	44403	63	M	White	RCC	Clear Cell	1	pT1b	pNx cN0	pMx cM0	2	N	N	N	4.2	N	Serum
CTC887	44322	42	F	Unknown	RCC	Clear Cell	2	pT2a	pNx cN0	pMx cM0	2	N	N	N	8.9	N	Serum

## Sheet: 34 non-RCC information
Study ID	Date Blood Sample Banked	Age (years)	Sex (F/M)	Race	Diagnosis	RCC Subtype	Overall Stage	T Stage	N Stage	M Stage	Grade (WHO/ ISUP)	Sarcomatoid Differentiation Identified (Y/N)	Rhabdoid Differentiation Identified (Y/N)	Tumor Necrosis Identified (Y/N)	Diameter Primary Kidney Tumor (cm)	Known Recurrence (Y/N)	Sample Type
CTC1517	44075	59	F	White	---	---	---	---	---	---	---	---	---		---	---	Serum
CTC1520	44153	37	M	White	---	---	---	---	---	---	---	---	---		---	---	Serum
CTC1522	44045	60	F	White	---	---	---	---	---	---	---	---	---		---	---	Serum
CTC1523	44054	48	F	Unknown	---	---	---	---	---	---	---	---	---		---	---	Serum
CTC1525	44109	61	F	White	---	---	---	---	---	---	---	---	---		---	---	Serum
CTC1526	44054	63	M	White	---	---	---	---	---	---	---	---	---		---	---	Serum
CTC1527	44068	64	M	White	---	---	---	---	---	---	---	---	---		---	---	Serum
CTC1532	44286	54	F	Asian	---	---	---	---	---	---	---	---	---		---	---	Serum
CTC1538	44215	60	F	Unknown	---	---	---	---	---	---	---	---	---		---	---	Serum
CTC1540	44258	68	M	White	---	---	---	---	---	---	---	---	---		---	---	Serum
CTC1546	44320	35	M	White	---	---	---	---	---	---	---	---	---		---	---	Serum
CTC1502	44202	46	F	White	---	---	---	---	---	---	---	---	---	---	---	---	Serum
CTC1509	44005	32	F	Unknown	---	---	---	---	---	---	---	---	---	---	---	---	Serum
CTC1511	44117	40	F	Unknown	---	---	---	---	---	---	---	---	---	---	---	---	Serum
CTC1516	44019	46	F	Unknown	---	---	---	---	---	---	---	---	---	---	---	---	Serum
CTC1518	44038	20	F	American Indian or Alaska Native	---	---	---	---	---	---	---	---	---	---	---	---	Serum
CTC1524	44054	32	F	Unknown	---	---	---	---	---	---	---	---	---	---	---	---	Serum
CTC1531	44152	37	F	White	---	---	---	---	---	---	---	---	---	---	---	---	Serum
CTC1534	44300	58	F	White	---	---	---	---	---	---	---	---	---	---	---	---	Serum
CTC1539	44230	51	F	Unknown	---	---	---	---	---	---	---	---	---	---	---	---	Serum
CTC1543	44271	31	F	White	---	---	---	---	---	---	---	---	---	---	---	---	Serum
CTC1549	44368	56	F	White	---	---	---	---	---	---	---	---	---	---	---	---	Serum
CTC750	44071	73	M	White	Oncocytoma	n/a	0	pT0	cN0	cM0	n/a	n/a	n/a	n/a	11.3	n/a	Serum
CTC751	44082	67	F	White	Oncocytoma	n/a	0	pT0	cN0	cM0	n/a	n/a	n/a	n/a	2.1	N	Serum
CTC803	44273	68	M	White	Oncocytoma	n/a	0	pT0	cN0	cM0	n/a	n/a	n/a	n/a	9.8	N	Serum
CTC805	44277	59	F	White	Angiomyolipoma	n/a	0	pT0	cN0	cM0	n/a	n/a	n/a	n/a	0.8	N	Serum
CTC807	44286	60	M	Unknown	Hemorrhagic Cyst with Degenerative Changes and Dystrophic Calcifications	n/a	0	pT0	cN0	cM0	n/a	n/a	n/a	n/a	4.2	N	Serum
CTC809	44299	54	F	Unknown	Oncocytoma	n/a	0	pT0	cN0	cM0	n/a	n/a	n/a	n/a	4.5	N	Serum
CTC812	44326	36	F	Unknown	Angiomyolipoma	n/a	0	pT0	cN0	cM0	n/a	n/a	n/a	n/a	1.2	N	Serum
CTC823	44331	66	M	White	Oncocytoma	n/a	0	pT0	cN0	cM0	n/a	n/a	n/a	n/a	2.8	N	Serum
CTC825	44579	72	M	White	Oncocytoma	n/a	0	pT0	cN0	cM0	n/a	n/a	n/a	n/a	0	N	Serum
CTC830	44348	70	M	White	Oncocytoma	n/a	0	pT0	cN0	cM0	n/a	n/a	n/a	n/a	6.6	N	Serum
CTC846	44393	65	M	White	Oncocytoma	n/a	0	pT0	cN0	cM0	n/a	n/a	n/a	n/a	3.5	N	Serum
CTC855	44739	74	M	White	Oncocytoma	n/a	0	pT0	cN0	cM0	n/a	n/a	n/a	n/a	3.8	N	Serum

## Sheet: 785 proteins (Fig 1B)
Gene	1B_Normal_01	1B_Normal_02	1B_Normal_03	2B_Normal_01	2B_Normal_02	2B_Normal_03	6B_Normal_01	6B_Normal_02	6B_Normal_03	7B_Normal_01	7B_Normal_02	7B_Normal_03	8B_Normal_01	8B_Normal_02	8B_Normal_03	10B_Normal_01	10B_Normal_02	10B_Normal_03	11B_Normal_01	11B_Normal_02	11B_Normal_03	13B_Normal_01	13B_Normal_02	13B_Normal_03	14B_Normal_01	14B_Normal_02	14B_Normal_03	15B_Normal_01	15B_Normal_02	15B_Normal_03	18B_Normal_01	18B_Normal_02	18B_Normal_03	23B_Normal_01	23B_Normal_02	23B_Normal_03	24B_Normal_01	24B_Normal_02	24B_Normal_03	25B_Normal_01	25B_Normal_02	25B_Normal_03	29B_Normal_01	29B_Normal_02	29B_Normal_03	30B_Normal_01	30B_Normal_02	30B_Normal_03	33B_Normal_01
APIP	-3.18109	-3.6612	-3.49966	-2.82046	-2.74361	-2.79232	-5.43134	-4.47729	-4.45193	-2.10742	-2.433	-2.02211	-5.05183	-5.50586	-5.18759	-3.59097	-4.40138	-4.21156	-5.28955	-5.90387	-5.96257	-3.84244	-4.04126	-4.22765	-3.75683	-4.51909	-4.39281	-2.83648	-3.04957	-3.02156	-5.73513	-5.97358	-5.60453	-3.43712	-3.52164	-3.51107	-4.43961	-3.00631	-3.1097	-2.59479	-2.52531	-2.66383	-5.29203	-6.02115	-5.50506	-4.83493	-5.0109	-4.99148	-3.59543
FGG	-2.28609	-2.34748	-2.53816	-1.43066	-1.79115	-1.69743	-4.25285	-2.98291	-2.84884	-1.09253	-1.43656	-1.78665	-4.17844	-4.39761	-3.54429	-2.65381	-3.10386	-3.01904	-4.17901	-4.26602	-3.82035	-3.62805	-3.40564	-3.27447	-3.01081	-3.08507	-3.06986	-2.74432	-3.14777	-2.78594	-3.84765	-3.4779	-3.72907	-3.07565	-3.11538	-3.51484	-1.94588	-1.77122	-2.57022	-1.96625	-2.04789	-2.45843	-3.18949	-3.46052	-4.20688	-3.71183	-3.8552	-3.57862	-2.19115
FGB	-2.26016	-2.04712	-2.2737	-2.36125	-2.37708	-2.14855	-3.77594	-1.49412	-1.66421	-1.67397	-1.11744	-1.85241	-3.36761	-4.19091	-3.52062	-2.10932	-3.09723	-2.69453	-4.24038	-4.49424	-4.44638	-4.05797	-4.21015	-4.1068	-4.27562	-4.14064	-4.22085	-4.02932	-4.0932	-4.06538	-4.37492	-3.69384	-3.91131	-4.74523	-4.54037	-4.79766	-2.78487	-3.05733	-2.93139	-3.28335	-2.89276	-3.79225	-3.4816	-3.50387	-3.92846	-3.90492	-3.82133	-3.94902	-2.81181
HBA1	-1.55585	-2.15508	-2.60993	-1.28223	-2.19331	-2.64519	-2.23263	-0.0395956	-0.979966	-2.28134	-1.08755	-3.31159	-3.1003	-3.50957	-3.22686	-0.0404511	-0.745569	-1.13891	-3.21584	-3.05005	-3.06752	-1.91286	-2.23009	-2.20603	-4.51588	-4.22037	-4.50745	-0.95669	-1.26223	-2.11393	-3.40961	-3.35149	-2.85688	-3.35072	-3.2896	-3.54191	-2.72808	-2.68199	-3.65437	-1.37026	-1.43534	-1.60354	-2.85296	-3.4244	-3.34211	-5.0351	-4.92288	-5.10836	-3.27976
PABPN1	-2.04556	-2.82334	-2.90948	-1.50442	-1.46722	-1.52209	-1.80424	-1.97893	-1.96734	-2.52848	-2.24934	-2.5096	-2.05299	-2.59877	-2.17708	-1.10728	-1.09023	-1.47981	-3.45106	-3.40122	-3.40212	-3.52733	-3.35497	-3.45136	-4.05803	-4.14359	-4.17027	-3.79728	-4.09592	-3.82586	-3.75332	-4.00226	-3.50785	-3.85212	-3.98726	-4.00857	-3.36267	-3.23875	-3.19493	-3.11169	-3.10269	-3.15048	-1.22408	-1.15203	-1.0253	-3.5684	-3.7157	-3.66102	-2.72656
ANXA4	-2.32385	-2.51264	-2.88505	-3.34178	-2.90231	-4.13779	-2.85226	-2.18819	-2.66586	-3.64777	-3.2914	-3.37658	-3.087	-2.76121	-2.13941	-2.41442	-2.74702	-2.28049	-1.58935	-1.75421	-1.84661	-2.24278	-2.00001	-2.06615	-2.02309	-2.55134	-2.67672	-1.60511	-1.8114	-1.7864	-1.22799	-1.67922	-2.26791	-1.80015	-2.01725	-2.09041	-2.39815	-2.15489	-2.30962	-1.75054	-1.77451	-1.90178	-1.99756	-1.81976	-2.22171	-1.65082	-1.46532	-1.41323	-1.67055
EPDR1	-2.50422	-2.93624	-3.02212	0.846345	0.797157	0.945402	-2.88483	-1.97017	-2.22184	0.360302	0.782732	0.677998	-0.6167	-0.99291	-0.911541	-2.015	-3.14897	-3.0654	-2.98424	-3.13079	-3.2884	-3.70673	-3.48265	-3.3711	-2.78465	-3.11518	-3.10563	-1.14562	-1.16207	-0.986013	-2.62984	-3.03732	-2.63387	-1.62535	-1.7187	-1.60746	-2.57054	-2.88641	-2.70696	-3.1916	-3.20475	-3.12141	-2.04836	-2.16125	-2.26767	-2.28308	-2.14426	-2.26263	-0.357865
DYSF	-0.351037	-0.848902	-1.16419	0.391112	-0.0478446	0.313863	-1.35362	-0.74691	-0.675158	-0.908655	-0.701326	-1.29029	-0.232377	-0.930041	-1.28184	-1.16856	-0.976858	-0.821841	-2.29085	-2.49288	-2.2513	-2.17891	-1.27799	-1.51575	-2.36966	-1.52855	-1.71341	-2.1508	-2.35999	-1.8714	-1.75896	-1.59783	-1.57985	-2.48026	-1.34832	-2.7692	-2.99283	-1.90743	-2.15897	-2.19204	-1.55719	-2.59554	-1.35169	-1.69142	-1.49538	-2.37341	-2.60733	-2.46423	-2.44425
GAPDH	-0.205453	-0.655491	-0.654771	-1.42627	-2.07641	-1.76264	-0.792328	-0.277034	-0.585801	-2.72765	-2.20527	-2.83499	-0.242105	-0.387281	-0.0150345	0.708786	0.134295	0.0580032	-1.78436	-1.42057	-1.37711	-1.05961	-0.943915	-0.755193	-0.975326	-1.07765	-0.927696	-1.79018	-2.05747	-1.97277	-1.12003	-0.855939	-0.978551	-1.544	-0.927608	-1.49437	-1.84142	-1.99422	-1.81299	-1.37898	-1.5287	-1.48496	-1.58912	-1.86434	-1.67292	-1.35397	-1.25983	-1.6314	-1.59881
HBD	-1.97713	-2.46098	-2.43708	-1.0075	-1.69178	-1.689	-1.73997	-0.705422	-0.792195	-1.10341	-0.443517	-0.860041	-2.84369	-3.13216	-2.58714	0.09018	-0.382361	-0.280724	-2.4092	-2.7573	-2.42661	-1.8331	-2.17546	-1.98316	-3.63127	-2.94097	-3.07829	-2.19914	-2.11636	-2.30176	-3.31335	-2.69051	-2.51423	-3.1938	-3.0858	-3.44912	-2.7747	-2.16706	-2.62321	-2.16739	-2.301	-2.13975	-2.32652	-2.25368	-1.93919	-3.97301	-3.58768	-3.36624	-3.04776
NNMT	-0.917438	-1.19008	-0.950898	0.0949347	0.571607	1.21898	-2.04283	-1.11133	-1.59873	-0.943587	-1.77155	-1.878	-1.55897	-1.30761	-1.5967	-2.30809	-2.56089	-2.29814	-2.02103	-2.44466	-1.88179	-1.61035	-1.9406	-1.76969	-1.60661	-1.54253	-1.75336	-0.632448	-0.846469	-0.806342	-0.905996	-1.24815	-1.89069	-0.746734	-0.836161	-1.34796	-0.69877	-0.710584	-1.03799	-1.83218	-2.30042	-1.1159	-0.895164	-0.852991	-1.35537	-1.77239	-1.7527	-1.68153	-1.60934
SLC4A1	-1.60272	-1.67377	-1.90304	-1.02265	-1.05724	-1.17216	-1.58285	-1.44968	-1.90705	-2.04367	-2.8563	-2.81813	-2.1303	-1.94432	-1.63765	-1.35367	-1.22307	-1.00434	-1.34685	-1.96149	-2.21157	-1.59467	-1.35086	-1.42817	-2.47572	-2.05843	-2.23265	-2.44116	-2.29196	-2.45455	-1.33952	-1.41625	-1.28567	-1.82527	-1.51976	-1.62854	-2.04388	-1.97998	-2.40596	-1.48432	-1.54079	-1.36069	-1.28536	-0.90416	-1.66669	-1.82606	-1.81398	-1.37534	-1.64439
PKM	-1.30202	-2.02315	-1.81581	-0.757105	-0.416399	-0.829418	-2.09625	-1.071	-1.20311	-2.0221	-1.77469	-2.11122	-1.8718	-1.93477	-1.60856	-1.08402	-1.40917	-1.56511	-2.36667	-2.48567	-2.29355	-2.28725	-1.95305	-2.22549	-2.34204	-2.19544	-2.32173	-2.41357	-2.11147	-2.57483	-2.09111	-1.74162	-1.35127	-1.88027	-1.79101	-2.13151	-2.02568	-2.21628	-2.27803	-0.209421	-0.00186982	0.0428541	-0.145218	-0.421116	-0.0175637	-1.81732	-1.8246	-1.65138	-0.36807
TIMM10	-0.126933	-1.72194	-0.367449	-0.284834	-0.857792	-0.222039	-1.51102	-0.423469	-0.903664	1.96516	1.15966	2.5716	-0.0904956	0.0423297	-0.556747	-0.703417	-0.63183	-0.708927	-2.26067	-3.16985	-2.93659	-1.28586	-0.795947	-3.06724	-1.95142	-2.87148	-2.98321	-0.195569	0.761088	-1.07848	-3.16435	-2.81409	-1.53209	-2.30064	-0.552427	-1.78551	-0.852743	-0.293743	-1.48179	-1.54263	-1.73316	-1.44876	0.361548	0.978945	-0.288121	-2.82918	-1.3568	-1.42841	0.224672
IGKC	-1.89026	-2.24467	-2.06425	-0.320658	0.0557641	0.00977871	-1.93301	-1.1887	-1.35469	0.0330411	1.05349	1.4251	-1.8975	-1.60843	-1.30038	-1.88289	-2.59696	-3.23929	-2.54856	-2.63756	-1.94251	-3.65977	-3.89689	-3.83287	-3.19895	-3.77084	-3.89492	-3.14393	-2.49469	-2.81075	-3.8821	-3.98677	-3.48517	-3.05404	-2.27417	-3.1729	-1.28196	-1.05484	-1.07869	-1.86075	-1.78672	-1.35842	-3.56342	-3.73739	-3.82644	-5.21312	-5.1235	-4.54924	-2.76917
PFKP	-1.41475	-1.90426	-1.9474	-2.41208	-2.09157	-2.20359	-2.30332	-0.817489	-1.15084	-2.23736	-2.11546	-2.11684	-1.91756	-2.54147	-2.54243	-1.1216	-2.08711	-1.97139	-1.38837	-2.20476	-1.89435	-1.71975	-2.0678	-2.1561	-2.54328	-2.07142	-2.00415	-2.22359	-2.5802	-2.37865	-2.05556	-1.99418	-1.12177	-2.35829	-1.91346	-1.66895	-1.27561	-1.79675	-2.09037	-1.79767	-1.66557	-1.51066	-0.884314	-1.12252	-1.20573	-0.948174	-1.28705	-1.30679	-1.18279
EDF1	-1.99936	-1.68139	-1.83764	-0.783275	-1.52083	-1.76737	-1.26579	0.0696421	0.361758	-0.469595	-1.36354	0.181076	-2.74461	-1.25825	-2.36429	-0.376248	-0.909016	0.184268	-0.171445	-0.709131	-1.58269	-0.599255	-1.38316	-1.06408	-1.56857	-1.60659	-2.90595	-1.40069	-2.36823	-1.36462	-0.747126	-0.232845	-0.458932	-2.58909	-2.12166	-2.34361	-1.11708	-1.04134	-1.71568	-1.91949	-1.27805	-1.7627	-1.41937	-0.935599	-0.939714	-2.30315	-2.51915	-2.12993	-1.73688
GNAI1	-1.89756	-2.58081	-2.38238	-2.24706	-2.22858	-2.02705	-1.36415	-1.00188	-1.10769	-3.57716	-2.74778	-2.7641	-2.07343	-2.71064	-2.2261	0.388299	-0.000418043	-0.182091	-1.21627	-1.31819	-1.11007	-1.75256	-0.960257	-0.744987	-2.16857	-2.36891	-2.65416	0.324608	0.499605	0.44432	-2.53642	-2.45389	-2.28858	-1.7634	-1.51902	-1.75293	-2.49068	-2.64697	-2.75217	-0.270862	-0.472419	-0.603948	-1.4893	-1.60854	-1.98118	-3.63768	-3.67051	-3.66621	-1.74703
ARSB	-4.64944	-3.77566	-3.53849	-4.1303	-3.77679	-3.71026	-3.85215	-4.62498	-3.81282	-3.21205	-3.18754	-2.96933	-3.4333	-3.74373	-3.73113	-4.04087	-4.36798	-3.92282	-0.146446	-0.727966	-0.502418	-1.03316	-0.773073	-1.01601	-1.26069	-1.09938	-0.831557	-0.521338	-0.843311	-0.688789	-1.07524	-0.865959	-0.593905	-1.62344	-0.916728	-1.25242	-1.03337	-0.378291	-0.846143	-1.25344	-0.739116	-0.705791	-1.39643	-1.51057	-1.42384	-0.533128	-0.174025	-0.16509	-1.12828
HP	-1.09668	-1.61663	-1.87252	-0.983921	-0.838278	-0.84499	-4.13006	-3.06837	-3.42294	0.377741	-0.0685115	-0.26997	-2.83623	-3.56862	-3.56338	-1.28408	-2.03589	-1.92289	-2.95699	-3.7473	-3.3765	-1.70437	-1.86451	-1.96097	-0.80974	-1.685	-1.78647	-0.262536	-0.642521	-0.46661	-2.18077	-2.67837	-2.0389	0.294362	0.269774	0.302595	-0.0103302	-0.193591	-0.590031	1.49295	1.21142	1.36469	-1.00166	-1.23773	-1.57188	-2.57247	-2.28441	-2.56645	-1.59729
LIN7C	-0.925673	-1.32545	-1.19696	0.184456	-0.309248	0.13641	-2.16293	-0.791891	-0.730512	0.525156	0.839305	0.662439	-0.482942	-0.386786	0.405631	-1.56383	-2.19713	-2.07111	-3.28091	-3.32438	-3.70518	-2.94605	-3.34997	-3.34368	-3.14557	-3.42491	-3.64605	-3.12443	-3.50782	-3.54448	-3.54051	-4.04112	-3.6548	-0.215201	-1.50167	-2.28074	-1.57254	-0.519093	-1.47303	-1.36748	-1.60205	-0.789484	-2.64476	-2.29102	-3.11786	-4.00372	-3.66085	-3.63076	-2.96924
STT3A	-1.8064	-2.34844	-2.86795	-2.97382	-2.07672	-1.31063	-1.02663	-1.51769	-1.34691	-2.4163	-3.06589	-2.53667	-1.93801	-2.58243	-2.10305	-1.17624	-1.25072	-1.33259	-0.60366	-2.82261	-2.43696	-2.83671	-2.55316	-0.287393	-3.7823	0.0891017	-3.61676	-1.89236	-1.46961	-0.967193	-1.19803	-2.79903	-3.01035	-3.142	-2.49261	-3.09523	-0.600749	-1.44181	-1.15277	0.526513	-0.857595	-0.378775	-0.683738	-1.75514	-1.85942	-1.19827	-0.676945	-2.68366	-1.39249
COQ3	1.06219	0.555956	0.142744	-0.999129	-0.591339	0.138542	-0.872688	-0.825428	-0.804426	-0.096022	-2.30425	-2.35638	-5.86942	-3.60968	-1.84727	-0.278432	-0.134148	-0.647505	-2.7204	-2.91971	-2.2819	-2.48624	-1.02967	-1.52707	-2.20744	-1.43409	-2.55833	-0.94975	-1.75702	-2.70342	-3.565	-2.86433	-3.2313	-2.95004	-2.32098	-2.9181	-2.83011	-2.70549	-2.69665	-0.725756	-0.743368	-1.6644	-1.39225	-0.73659	-1.0036	-2.26457	-2.30832	-2.09158	-1.90234
FGA	-2.50001	-2.80302	-2.89769	-2.3003	-2.63931	-2.63288	-4.00939	-2.92254	-3.47373	-1.08486	-0.882252	-1.24694	-4.26977	-4.44727	-3.95328	-2.26345	-2.82422	-2.45252	-2.41338	-2.83528	-2.52088	-2.42211	-2.35303	-2.38259	-2.16551	-2.74401	-2.74104	-1.52344	-1.59467	-1.63163	-2.68661	-2.78142	-2.44525	-1.9079	-1.80614	-1.92746	-0.752049	-0.626417	-0.855879	-0.98761	-0.750442	-0.720546	-2.3368	-2.58112	-3.18286	-2.40031	-2.76774	-2.42664	-1.47238
BLVRB	-0.799013	-0.542612	-1.2731	-1.69281	-1.64433	-0.787202	-0.54135	0.185575	-0.570659	-1.51152	-0.48515	-1.07317	-0.392999	-0.235296	-1.00894	0.452317	0.30766	0.208162	-1.97762	-1.68974	-1.69129	-2.00615	-1.39429	-1.86791	-2.11992	-1.65811	-2.25078	-0.628752	-1.48614	-1.61702	-2.02346	-0.8739	-1.38013	-2.05267	-1.32043	-2.13364	-1.86174	-1.56961	-0.296752	-0.73582	-1.24642	-1.0664	-2.43391	-2.27277	-1.88922	-1.34544	-2.10127	-1.76951	-1.80683
TSG101	1.47322	1.43864	1.37284	-0.143538	-0.381522	-0.507626	-0.392767	-0.580512	-0.91845	-1.44549	-0.897348	-1.33137	-1.42579	-1.88822	-1.64459	0.737091	0.51076	0.572552	-1.81574	-1.74408	-1.80232	-1.77349	-1.67201	-1.83842	-1.84362	-1.63686	-1.74378	-1.3767	-1.83621	-1.6361	-1.69605	-1.64048	-1.34511	-2.2462	-2.38409	-2.52185	-1.4911	-1.73	-1.71498	-1.52173	-1.50504	-1.46479	-1.85618	-1.94358	-2.17936	-1.51288	-1.51813	-1.70464	-1.97408
NAP1L1	-0.22995	-0.430588	-1.07999	-0.292361	-0.143702	0.0979526	-0.462585	0.242911	0.337998	0.884726	0.679414	0.568142	-1.5817	-1.33345	-1.07729	0.723132	-0.370163	-0.214436	-2.19805	-1.08724	-1.77019	-1.59168	-2.14774	-1.52116	-1.65298	-1.4682	-2.08601	-1.38455	-2.2463	0.478168	-2.26475	-2.43468	-2.06761	-1.23077	-1.92002	-1.41787	-1.40823	-0.666272	-0.995732	-1.51228	-1.07021	-0.679021	-1.74489	-2.66378	-1.64152	-1.93356	-1.74553	-1.70625	-1.66954
MIEN1	-1.28505	-1.76496	-1.84518	-0.934442	-1.0315	-0.842157	-1.58178	-0.595857	-0.714561	-0.702783	-0.396705	-0.607438	-2.61523	-3.18989	-3.05091	-0.042135	-0.81476	-0.641829	-2.15214	-2.2344	-2.36133	-1.22482	-1.56378	-1.25791	-2.15267	-2.23109	-2.39351	-1.83134	-2.20646	-2.06717	-2.58667	-2.72625	-2.59446	-2.26795	-2.20981	-2.24449	-2.21306	-2.02473	-2.22072	1.2389	1.064	1.30092	-0.76762	-0.993185	-1.41436	-3.38427	-3.1487	-3.53428	-2.9282
PLOD1	-0.564204	-0.816542	-1.8554	-0.18264	-1.37523	-0.681255	-0.159994	-0.0996152	-0.58937	-0.868849	-3.49105	-0.856609	-0.32253	-0.0314532	-0.0460938	0.117977	-1.05206	-1.04717	-2.82766	-0.861454	-0.888017	-0.614004	-3.36002	-1.71386	-1.22695	-1.36974	-1.84565	-1.23589	-1.50988	-1.50248	0.0511062	-2.37553	-0.767023	-2.9581	-3.14216	-1.38485	-3.24904	-1.04908	-3.03701	-3.05648	-1.62491	-1.23324	-1.87134	-1.57444	-2.29929	-1.02607	-2.52425	-0.314357	-1.14671
TRIM25	-0.694298	-0.686468	-1.06577	-3.01261	-2.39798	-1.59082	-0.86873	-1.0015	-1.05017	-1.73038	-3.12999	-2.17614	-1.81865	-0.996679	-1.24376	-1.08656	-1.31297	-1.422	-2.24073	-1.54758	-1.44237	-1.28261	-1.4189	-1.58797	-2.2648	-1.96813	-2.19899	-1.23644	-1.51249	-0.959563	-1.87197	-2.16363	-2.32569	-2.25377	-2.59685	-2.57864	-1.67414	-1.83136	-1.53274	-0.749768	-0.653826	-0.556033	-2.04558	-1.94597	-1.87831	-2.38464	-1.87678	-1.98855	-1.01308
PFN1	-1.1872	-1.25505	-1.31993	-1.29369	-1.31994	-1.33702	-1.03771	-0.91901	-1.14875	-1.19612	0.312996	-1.031	-0.607357	-1.28326	-0.891563	-0.35334	-0.525504	-0.525462	-1.29783	-1.21183	-1.2039	-1.78514	-1.31709	-1.69976	-1.53932	-1.7764	-1.60965	-1.17805	-1.62428	-1.08464	-1.79555	-1.72839	-1.72094	-1.97861	-1.89592	-1.99056	-0.725477	-0.766646	-0.88778	-0.730614	-0.916225	-0.960584	-1.35964	-1.73965	-1.6834	-2.26862	-2.10516	-2.26755	-1.53124
RAB11FIP1	-2.05213	-2.03206	-1.52921	-1.05575	-1.28864	-1.07402	-2.31282	-2.00145	-1.92307	-1.67463	-1.56366	-2.07046	-2.75571	-2.46527	-2.56711	-0.672647	-0.775917	-0.397404	-0.953817	-1.03748	-1.28304	-0.817116	-0.625012	-0.947265	-1.53296	-1.97396	-1.76747	-0.568443	-0.713387	-0.872707	-1.31088	-1.87244	-1.01269	-1.40015	-1.88595	-1.73565	-1.27656	-1.19613	-1.34522	-0.733522	-1.19509	-0.937619	-1.83222	-1.61075	-1.56884	-2.10407	-2.07582	-2.20779	-1.64959
FTH1	-1.25328	-1.94485	-2.12253	-1.95986	-1.89205	-2.04371	-1.59012	-1.59123	-1.99165	-0.982468	-0.896187	-1.00506	-1.95082	-0.797037	-1.17698	0.0711573	0.403569	0.0190558	-1.89163	-1.68942	-1.68031	0.176518	-0.00888968	0.101909	-2.28707	-2.6073	-2.59867	-1.95798	-2.88969	-2.86673	-1.51313	-1.77854	-1.39008	-1.14275	-0.810422	-0.628147	-1.49552	-1.15483	-1.38384	-1.30269	-1.17597	-0.973177	-1.30233	-1.42315	-1.58827	-1.66645	-1.53648	-1.15221	-0.783417
ENO1	-0.368381	-0.369188	-0.526917	-0.281214	-0.606105	-0.605226	-0.867771	-0.619137	-0.548104	-1.90695	-1.75133	-2.05122	-0.478563	-0.503542	-0.148542	-0.0277947	-0.358541	-0.115464	-1.28846	-1.40639	-1.38298	-1.2353	-0.865198	-0.814868	-1.01973	-1.12673	-0.842649	-1.56181	-1.59573	-1.55077	-0.937344	-0.7842	-1.10066	-0.671114	-0.797201	-0.901468	-2.15495	-1.81156	-2.16786	-0.550624	-0.286861	-0.516498	0.236598	0.398379	0.425259	-0.77252	-0.719575	-0.627467	-0.180467
P4HB	-0.762987	-0.915262	-1.00618	-1.33726	-1.7419	-1.78485	-1.66089	-1.16483	-1.29967	-0.999749	-1.00465	-0.857976	-0.178763	-0.514491	-0.931458	-0.597517	-0.644359	-0.933442	-0.991778	-1.12262	-0.850194	-0.929273	-1.06878	-1.0997	-0.862751	-0.774033	-1.02012	-1.4915	-1.43242	-1.50005	-0.476381	-0.480338	-0.482535	-0.878147	-0.881906	-0.935766	-1.37457	-1.35384	-1.49453	-0.963825	-1.0408	-1.02841	-0.587558	-0.612074	-0.849398	-0.751991	-0.999458	-0.968803	-0.683908
VTA1	-1.8078	1.63062	-1.88324	2.65646	3.12958	2.96939	2.40013	1.33401	3.4462	1.86011	-0.168378	2.20416	-2.00176	0.540559	3.85639	-3.2613	-1.30658	-1.21817	-0.66258	-2.54128	-2.21694	-2.41824	-2.28295	1.65873	-3.27171	-0.215154	-2.58649	-3.61525	-3.69429	1.79788	2.39434	-2.27695	-0.242805	-2.28362	-2.79272	-2.85667	-3.25267	-3.68118	-3.834	-0.752063	-2.73223	1.02197	-2.8605	-3.14549	-2.22212	0.302775	-0.18326	-1.50521	2.4551
MIF	1.29202	1.06398	0.952847	-0.121297	-0.32655	-0.14753	-1.13248	-0.81978	-0.899489	-0.932651	-0.504283	-1.12791	-0.753716	-0.988994	-0.842377	-0.321124	0.610452	0.544397	-1.22404	-1.2108	-1.07363	-0.853359	0.529193	0.316172	-1.21011	0.046041	0.119229	-2.52536	-2.69462	-2.60278	-0.974599	-1.12657	-0.926949	-1.73164	-0.330136	-0.191126	-1.86798	-1.79716	-1.6017	-1.71747	-0.554533	-1.90312	-1.26404	-1.1969	-1.40948	-1.36028	-1.32321	-1.3562	-1.67677
TM9SF2	3.83945	2.75927	-2.19412	-2.67198	2.4998	-0.498237	-2.9954	4.01199	-0.970845	3.07716	-1.70022	3.25649	-0.531696	4.42607	1.01581	-3.15971	3.27035	-2.29893	-2.97969	-1.98717			-2.82218	-1.75635	-2.01096	0.226411	2.02219	-2.59728	-1.41406	-3.21287	-2.82156	-3.51783	0.491026		-1.06739		-1.64163	-2.12532	-0.955163	-1.81013	-2.01408	-1.77606				-1.92395	-2.87057	-1.27053	-1.49902
ALDOA	-1.57872	-1.53042	-1.72219	-0.535449	-0.787382	-0.58227	-1.7891	-1.84486	-1.9225	-2.86626	-0.992192	-1.98373	-1.44428	-1.43494	-1.28955	-1.34811	-1.55968	-1.44133	-0.531803	-0.542633	-0.715846	-1.14061	-1.69116	-1.22595	-0.330014	-0.764299	-0.499935	-0.307107	-0.579011	-0.212145	-0.642301	-0.491735	-0.592516	-0.424791	-0.763687	-0.578802	-0.805941	-0.505864	-0.944448	1.10968	0.710469	0.890157	0.302692	0.130318	0.102025	-0.665886	-0.488097	-0.0354755	0.287301
EPS8	-0.442309	-0.956347	-0.629577	-1.63751	-2.03723	-2.15883	-1.17776	0.246577	-0.335535	-1.78268	-1.41446	-1.33644	-2.08534	-2.2097	-1.9463	-1.14689	-1.91407	-1.90327	-2.03443	-2.08703	-1.8658	-1.45847	-2.54122	-2.51832	-1.7675	-1.6965	-2.00759	-0.940911	-0.995547	-1.19068	-2.08645	-2.54635	-1.26208	-1.43069	-1.06458	-1.09006	-0.85439	-1.17056	-1.02662	-1.27801	-1.25824	-1.52816	-1.64917	-1.5301	-1.54401	-1.89704	-1.93676	-1.80272	-2.09164
SERPINF2	-0.753623	-0.568956	-1.10388	-0.253796	0.415901	-0.11587	-0.331525	-0.858992	-0.755466	-0.398029	-0.0250231	-0.730572	-0.279401	-0.263119	-0.183993	-1.15891	-0.385406	-0.628014	-0.352162	-0.167318	-0.373261	-0.797389	-0.238129	-0.811184	-0.911931	-0.963745	-0.803182	-0.0975209	-0.556204	-0.348439	-1.7167	-1.11291	-0.8753	-0.274208	-0.177265	0.0742341	-1.03631	-0.724284	-0.975683	-1.02258	-0.612659	-0.781023	-0.858415	-0.531892	-1.39968	-1.39924	-1.21212	-0.922168	-1.52092
POSTN	-0.435183	-0.725598	-0.637247	0.874649	0.814674	0.621885	-0.155383	-0.470473	-0.628596	0.707208	-1.2045	-1.06652	1.10563	1.37493	1.57945	-0.987138	-1.51404	-1.03273	-0.459816	-0.999123	-0.57344	-0.852249	-0.761078	-0.877461	-0.735677	-0.795695	-0.320686	-0.975741	-0.970245	-0.262427	-0.33488	-0.539282	-0.569649	-1.0621	-0.85336	-0.880968	-1.19004	-1.03559	-1.13799	-1.12463	-1.22815	-1.28111	-0.233983	-0.144296	0.252387	-0.853673	-1.21701	-1.22625	-0.630324
CHMP5	0.00117857	-0.0979526	-0.222949	-0.187478	-0.504068	-0.337161	-0.772285	0.0741046	0.0401553	-0.543868	0.0577829	-0.589652	-0.263846	-0.58777	-0.920174	-0.478462	-1.05751	-0.851294	-1.38633	-1.9689	-1.47006	-2.20719	-2.25356	-1.785	-2.11006	-2.02356	-2.23041	-2.43585	-3.31274	-3.0504	-1.61734	-1.70907	-1.56147	-1.94969	-1.82258	-2.00921	-2.55614	-2.21826	-3.06676	-1.71012	-1.60506	-1.61874	-1.16938	-1.44321	-1.49473	-1.6345	-1.20663	-1.58478	-2.74484
FBLN5	-0.579647	-1.06512	-1.74724	-0.902304	-1.44266	-1.05398	-1.15596	-0.742434	-1.32033	0.679356	0.461929	0.416601	0.0487097	-0.70039	-0.949081	0.0369207	-1.18241	-0.397729	-1.10621	-1.13045	-1.15336	-0.674033	-1.16472	-2.00472	-1.06641	-1.03499	-1.71995	-1.36224	-1.41543	-0.740682	-1.67134	-1.32427	-1.36673	-1.43657	-1.96307	-2.10575	-0.684255	-0.345276	-1.08014	-1.83758	-1.78967	-1.64849	-0.58607	-0.924185	-0.219862	-1.32364	-1.64931	-2.19632	-1.74608
IQGAP1	0.232001	-0.161134	-0.462233	0.256642	0.79269	0.742114	-0.508779	0.00212968	-0.0457115	0.782961	0.919342	0.568701	0.170626	0.311062	-0.0637769	0.0737314	-0.674809	-0.560133	-1.60568	-1.87748	-1.53694	-1.79542	-1.32424	-0.968413	-1.3343	-1.08449	-1.14716	-1.4804	-1.55252	-1.48822	-1.59276	-1.89509	-1.15398	-2.18585	-1.59333	-1.57961	-2.11523	-2.11784	-1.47599	-0.815765	-0.379296	-0.678863	-0.950737	-1.2093	-1.24618	-1.57593	-1.26831	-1.61078	-0.874525
CUL4B	-4.86211	-4.93817	-5.19289	-3.37658	-3.54617	-2.94574	-5.16986	-4.868	-4.94777	-4.19173	-4.0924	-3.83655	-4.5562	-4.46316	-4.51302	-4.41898	-4.22043	-4.50548	1.33986	1.36179	1.49902	2.27027	2.10342	2.0188	-2.99412	-3.16167	-1.79852	-3.77785	-3.78591	1.80508	-0.735556	-0.661899	-0.582108	0.845841	0.483834	0.764538	3.12964	3.33528	3.11969	0.931785	2.13241	1.84761	0.857905	1.44633	0.833867	-0.551725	-0.613409	-0.0364293	1.24583
LDHA	-1.23	-1.90363	-1.90248	-0.598206	-1.10151	-1.41229	-2.32725	-1.80149	-1.84154	-3.24219	-3.76113	-3.67221	-1.91312	-1.25444	-0.959172	-2.14335	-1.57416	-1.5964	-0.827358	-1.18478	-1.32338	-1.84157	-1.3454	-0.554848	-0.654747	-1.06642	-0.980081	-1.17169	-1.90776	-0.738281	-0.613417	-1.40683	-1.04764	-0.65816	-0.156799	-0.0895599	-0.853382	-0.990565	-0.535464	0.318371	0.52583	0.228671	-0.426738	-0.132115	-0.406904	-1.42908	-1.34652	-1.31413	-0.3202
TPI1	-0.0396486	-0.155851	-0.337621	-0.938076	-1.65589	-1.88269	-1.10594	-0.546568	-0.900106	-0.0640165	0.279943	-0.683441	-0.148566	-0.553031	-0.767422	0.129667	-0.226551	0.00897174	-0.542488	-0.6552	-0.679886	-0.238105	-0.597834	-0.736012	0.0733949	-0.402096	-0.457587	-1.09424	-1.20535	-1.67113	-0.451122	-0.5335	-0.524755	-0.0618634	-0.357605	-0.434092	-1.32016	-1.87098	-1.35233	-0.472273	-0.571107	-0.479723	0.124352	0.0703394	-0.135283	-0.103	-0.367656	-0.585628	-0.712539
STRAP	-0.110463	-1.24448	-0.825175	-0.446915	0.646884	-0.848607	-1.3363	0.335896	-0.543247	-0.827388	-1.23037	1.16682	-0.293276	-0.624569	-0.166487	-0.024907	-0.737547	-0.931603	-2.40095	-2.04127	-1.64638	-1.00206	-1.6461	-2.22648	-2.06956	-1.74239	-2.11749	-1.95874	-2.03521	-1.64006	-1.57593	-1.44984	-1.12239	-1.94101	-1.96521	-1.60313	-0.775655	-0.514696	-0.021053	-2.19752	-1.9264	-1.66859	-1.14889	-0.94008	-0.613573	-1.36738	-1.31328	-1.36334	-1.09041
PRDX2	-0.776412	-0.791209	-1.4101	-0.348606	-0.531063	-0.899044	-1.02759	-0.338586	-0.777573	-2.08626	-1.80982	-1.6303	-1.64249	-1.68716	-2.06707	-0.436677	-0.880977	-1.02004	-1.1621	-1.2537	-0.975223	-1.55406	-0.868631	-1.03847	-1.42858	-1.54138	-1.51023	-0.797748	-1.12881	-1.12689	-0.500169	-1.015	-1.27251	-1.10095	-1.04315	-0.949024	-1.06692	-1.34079	-1.71656	0.0701626	-0.483569	-0.360101	-0.38711	-0.323474	-0.533697	-1.02747	-0.83801	-0.904201	-0.970715
APPL1	-0.763213	-0.961806	-0.736514	-0.60889	-1.25815	0.0219629	-1.00664	-0.370666	-0.7418	-0.0426022	0.567614	-0.06526	-1.54419	-1.26356	-1.26307	-1.20358	-0.945889	-0.803555	-1.31641	-1.866	-1.70184	-1.79065	-1.58215	-0.868738	-0.895874	-0.958865	-0.78902	-1.6019	-1.79936	-1.87331	-1.00829	-1.13452	-0.736299	-1.62084	-1.98854	-1.4958	-1.17059	-1.46737	-1.41625	-1.40865	-1.44449	-0.889625	-0.816728	-0.963954	-1.16714	-1.07723	-1.04202	-1.39574	-0.58594
PPP1R12C	-3.22672	-2.2627	-2.34315	-1.88888	-1.67193	-1.81801	-3.47898	-3.46512	-3.87541	-2.19859	-2.4187	-1.40167	-2.63655	-2.10348	-2.35177	-3.23683	-1.70363	-2.53208	-1.17179	-0.468686	-0.855029	-1.98947	-1.75755	-1.71191	-0.688911	-1.40973	-1.31771	-0.87663	-1.54145	-0.259085	-1.03655	-1.39338	-0.577164	-1.3241	-1.39863	-1.1973	-0.800365	-0.767816	-0.538397	0.370467	0.556359	0.561983	0.328254	-0.0260938	-0.161279	-0.614484	-0.937339	-0.967376	-0.0323644
MAL2	-1.17996	-1.4481	-1.59014	-0.678467	-0.655479	-0.794145	-1.15633	-0.41333	-0.489206	0.419622	0.597945	0.724066	-1.36608	-1.73284	-1.45434	-0.0930603	-1.0936	-1.22862	-1.16066	-1.48961	-1.34697	-0.483282	-1.01111	-1.04835	-0.399135	-1.57961	-1.76051	-0.0393089	-0.316896	0.0767767	-1.58506	-1.76496	-1.48448	-0.608305	-1.21976	-0.991044	0.418546	0.484356	0.769849	-0.0667187	-0.0955706	-0.119875	-0.150716	-0.328881	-0.393726	-1.40448	-1.45826	-1.63732	-0.507832
IMPA1	-0.700328	-0.518495	-0.491179	-1.02943	-1.04192	-1.46639	-0.597302	-0.0643309	-0.0753503	-1.07056	-0.349392	0.151257	0.103988	0.241274	0.124896	-0.388968	0.113633	0.135345	-1.17634	-1.2268	-0.940031	-1.94501	-1.05199	-1.19555	-0.699797	-0.731067	-0.333086	-0.649726	-0.430121	-0.0468238	-0.595798	-0.452894	-1.75592	-1.01624	-0.34474	-0.662699	-0.757972	-0.532367	-0.198521	-0.302588	-0.373563	-0.388864	-1.22036	-1.65843	-1.13584	-1.39934	-1.42644	-1.46779	-1.12908
RPL13A	-0.065967	-0.109562	-0.196785	-2.23386	-2.04711	-2.27646	0.238024	0.667306	0.577619	-0.657272	-1.51764	-1.33601	-0.164002	0.202473	0.262211	0.647744	0.525211	0.912022	-1.20383	-1.24086	-1.11186	-0.854954	-1.15284	-1.28905	-1.3331	-1.64899	-1.37998	-1.8354	-2.0426	-1.85704	-0.771112	-0.810871	-0.981799	-0.617129	-1.13816	-1.03937	-1.47932	-1.19768	-1.27515	-1.26035	-1.27969	-1.12417	-0.640241	-0.761948	-0.895398	-0.628699	-0.679345	-0.490765	-0.235047
ANXA2	-0.318445	-0.805156	-0.810843	-0.203024	-0.316051	-0.299694	-1.19795	-0.327253	-0.83383	-0.298622	0.192903	-0.147357	0.216663	-0.095527	0.237526	-0.363527	-0.726703	-0.797075	-0.82443	-1.18715	-0.959911	-1.46758	-1.4893	-1.41492	-0.755397	-0.785593	-0.970584	-0.00826995	-0.36136	-0.695699	-1.49515	-1.37972	-1.19873	-0.865959	-0.938218	-1.15532	-1.45817	-1.56028	-1.59014	0.87444	0.776494	0.767914	-0.501063	-0.361212	-0.263138	-1.09787	-1.10824	-1.2666	0.251353
CISD2	0.0310594	-0.0539202	-0.0268726	-0.14393	-0.645148	-0.5685	-0.32844	-0.352306	-0.520755	-0.973951	-0.99188	-0.790237	0.0750751	-0.566074	-0.0296774	0.157789	0.678869	0.558489	-1.44974	-0.291095	-1.62482	-0.718957	-0.786449	-0.149489	-1.86772	-1.83941	-0.713593	-0.695256	-1.2394	0.645747	-3.30384	-1.74332	-1.05678	-2.2612	-1.72365	-1.15038	-2.2275	-0.330577	-0.66064	-0.881827	-0.265029	-0.0212931	-2.5044	-1.55308	-2.80726	-0.775539	-0.593226	-0.332941	-0.272216
CTNND1	-1.60749	-0.804458	-1.28548	-1.6906	-1.37165	-1.39107	-0.902944	-0.474616	-0.471255	-1.79617	-1.81927	-2.04338	-1.8303	-0.777323	-1.42014	-0.0738282	-0.598431	-0.424561	-0.84435	-0.998777	-0.734046	-1.22504	-1.36152	-0.900105	-1.39766	-1.88999	-0.761944	-1.11526	-1.77867	-1.03736	-1.24708	-1.24692	-1.18814	-1.4798	-1.46577	-1.69432	-0.635227	-0.311438	-0.993165	-0.409851	-0.855037	0.00201263	-0.796054	-0.921383	-0.774662	-0.837262	-1.07864	-1.17842	-0.615101
H2AFV	0.868093	-0.164959	0.185447	1.09909	1.44941	0.822932	1.8118	1.28314	0.0178538	0.432695	0.425029	0.45526	-0.623838	-0.901297	-0.207921	-0.808547	-1.33111	-2.00509	-1.47698	-0.928628	-1.01301	-1.46757	-2.19221	-2.04422	-2.01544	-2.05988	-1.61956	-1.61526	-1.92677	-2.03956	-0.829343	-0.832625	-1.42152	-1.56844	-1.82544	-1.33309	-0.85084	-1.81219	-1.77843	-0.338522	0.844402	-0.595589	-0.47501	-1.60024	-0.445223	-1.16195	-1.44004	-1.15364	0.645797
PSIP1	-0.055961	-2.19521	-0.528141	-1.26054	-1.47897	-1.50508	-2.34307	-2.4394	-0.604227	-1.27482	0.660885	1.17631	-0.0927618	-2.02866	0.152543	-1.86029	-0.228254	-1.62882	-1.81244	-3.01625	-1.61341	-1.97724	-2.40615	-2.56568	-3.22611	-1.56113	-1.35139	-0.869231	-2.88915	-0.381896	-1.32147	-1.50074	-1.19672	-2.33403	-1.2161	-1.91537	-1.31522	-1.58483	-0.950247	-1.43966	-1.54024	-1.50624	-0.0558488	-0.275406	-0.403733	-2.9046	-1.78939	-1.98823	-2.88302
ARPC5	-0.298607	-0.862226	-0.663903	-1.07723	-1.54775	-1.4766	-0.64984	0.753613	0.552297	0.213455	0.616285	0.842812	-0.532278	-1.14504	-1.09004	0.773451	0.201609	0.300463	-0.805306	-0.875929	-0.988824	-0.315566	-0.746816	-0.704378	-1.61837	-1.8596	-1.86148	-0.876368	-1.03576	-1.14688	-1.17451	-1.41686	-1.41544	-1.69851	-2.09458	-1.71499	-1.66018	-1.85837	-1.98788	-0.946977	-1.36586	-0.855723	-1.16124	-0.995517	-1.47044	-0.829036	-1.02007	-1.41914	-1.56755
CHP1	-0.375791	-1.05599	-0.463929	-0.916041	-1.30861	-2.5919	-1.03275	-0.0636463	-0.1843	0.753398	0.896125	1.03416	-0.161991	-0.395513	-0.429202	1.28847	0.29561	-0.0710799	-1.8161	-1.2472	-1.44668	-0.885467	-1.31503	-1.02812	-1.73648	-1.51199	-0.657256	-2.11899	-1.29243	-1.31132	-1.30892	-0.988867	-0.552543	-1.32946	-1.98688	-1.66849	-1.21755	-1.56276	-1.04323	-1.38057	-1.86892	-1.68416	-2.69667	-2.83491	-2.91987	-0.596289	-1.25139	-1.34403	-1.61935
CDK4	-1.52912	-2.27488	-2.03795	-1.21617	-1.60104	-1.36829	-1.57275	-1.00629	-1.18972	-0.501089	-0.398497	-0.533458	-2.53589	-3.24638	-3.15639	0.0370642	-0.317445	-0.309324	-1.82536	-1.91277	-1.87616	-1.04903	-1.10577	-1.02035	-2.70353	-2.88343	-2.71561	-0.646286	-0.676336	-1.03091	-1.97587	-2.12731	-2.02286	-1.85859	-2.18665	-2.0181	-1.36667	-1.55492	-1.47385	-0.334691	-0.492728	-0.603651	-1.5193	-1.65419	-1.55102	-3.00089	-3.13338	-3.33578	-2.31567
STOM	-0.658803	-1.43783	-1.59373	-0.842402	-1.83856	-0.728855	-2.2845	-1.74583	-1.29863	-0.823237	-1.25967	-1.6426	-1.59568	-1.7754	-2.09825	-1.4264	-1.52518	-1.21041	-0.860894	-0.89754	-0.905177	-0.818221	-1.21302	-1.19226	-1.3402	-1.03656	-1.09845	-0.642212	-0.821944	-0.707923	-0.772783	-0.609796	-0.77958	-1.1359	-1.34964	-0.780192	-0.758198	-0.582285	-0.962364	-0.0513402	-0.107782	-0.186436	-0.653534	0.10578	-0.28046	-1.02412	-0.960289	-0.828809	-0.489514
CARHSP1	-0.355353	-0.330097	-0.402742	-1.45097	-1.40644	-1.35908	-0.214212	-0.397304	-0.707667	-0.377249	-0.637317	-0.585888	-0.124315	-0.251049	0.247065	-0.394778	0.0334738	-0.20896	-0.495315	-0.638811	-0.627219	-1.20238	-1.04367	-1.22053	-0.411512	-0.894724	-0.937372	-0.443638	-0.468192	-0.640601	-0.234054	-0.482541	-0.217818	-0.479995	-0.916531	-0.724272	-0.804647	-1.04279	-1.07238	-0.0155564	0.0468802	-0.146989	-0.337322	-0.546977	-0.510152	-0.349639	-0.486899	-0.26927	-0.0176983
SSR1	-0.302687	-0.632449	-0.431415	-0.542979	-0.41385	-0.519062	-0.295813	0.429617	0.106351	0.697041	0.653649	0.844996	-0.214637	-0.0614194	-0.128007	-0.0440164	-0.292377	-0.381555	-0.771938	-1.06292	-0.950784	-0.720352	-0.827352	-1.00573	-1.02565	-1.18061	-1.25464	-0.831929	-0.853545	-0.78986	-0.826689	-0.784817	-0.859931	-1.13505	-0.991595	-1.12102	-0.793698	-0.994782	-1.01993	-0.992301	-1.09365	-1.02667	-0.499025	-0.57789	-0.61257	-0.915332	-1.13015	-1.01166	-0.938697
GCA	-0.712848	-0.0351334	-1.11314	-0.165306	-1.48318	-0.828584	-0.873599	-0.0508179	-1.01097	-0.920669	0.110463	-0.87036	-0.110986	-0.702657	-0.504032	-0.578628	-1.1808	0.282553	-1.67917	-1.54733	-1.60752	-1.44103	-1.6121	-2.13733	-0.887659	-1.49164	-1.43309	-1.84096	-2.17178	-1.77867	-1.61462	-1.47835	-1.52437	-1.91967	-2.21191	-1.7523	-1.7732	-2.34206	-2.32862	-2.01188	-1.6952	-1.75825	-1.9235	-1.79713	-2.33711	-0.986669	-1.0424	-1.44955	-0.706334
IFITM1	-1.43433	-1.63181	-1.57711	-0.491874	-0.519627	-0.622338	0.116796	0.18088	0.17942	-0.926993	-0.815691	-0.882034	-2.48848	-2.55253	-2.46362	0.86957	1.13076	1.17859	-0.599867	-0.661556	-0.665888	0.111317	0.0157397	-0.37882	-1.98612	-2.31526	-2.36238	-0.0332488	-0.118474	-0.0101144	-1.56073	-1.77632	-1.78964	-1.96525	-1.8844	-1.94405	-1.047	-1.19801	-1.45656	0.34161	0.302102	0.323952	-2.44263	-2.51454	-2.88487	-2.98302	-3.18472	-3.05686	-1.45136
CORO1A	-2.59437	-2.53252	-2.64159	-1.79147	-1.82549	-3.20232	-2.52748	-3.02093	-2.60192	-0.835753	-1.17344	-0.934041	-3.21314	-2.99835	-2.82814	-2.28522	-2.39337	-2.31781	-0.559776	-0.405585	-0.501507	-0.963823	-0.902268	-1.00673	-0.0483701	-1.21783	-0.582858	-0.0105657	-1.2275	-0.571166	-0.815881	-0.720984	-1.6227	-0.576122	-0.826577	-0.46224	0.254716	0.208385	-0.752091	-0.210153	-0.495349	-0.925408	-0.396765	-0.465402	-0.512427	-1.51702	-1.66026	-0.926385	-0.818464
CHCHD2	0.167794	0.58717	0.621437	0.438834	0.238193	0.0872247	0.180751	1.57674	0.131891	1.46086	1.42898	1.30949	-1.65144	0.906551	-0.414292	-0.825261	-2.53352	-1.72723	-1.55499	-2.08686	-1.90935	-2.14678	-0.0445444	-2.65096	-0.177346	-0.774319	-0.825053	-0.407115	-0.497663	-0.467699	-1.47279	-1.77089	-1.11335	-0.412114	-0.792474	0.051716	-2.29859	-2.71973	-1.74188	-1.08802	-1.10494	-2.54445	1.18403	0.101604	-0.110674	-0.498375	-0.423112	-1.59175	0.133017
CSK	-0.29752	-0.0846298	0.11296	-1.29158	-0.0367327	-2.65656	0.0256112	-1.41068	0.466661	0.12171	-1.01401	0.767095	-0.0811603	-0.169378	-0.73685	-1.59979	-0.953766	-0.594283	-2.35575	-3.50913	-2.71092	-0.769809		-1.51893		-3.50492	-0.852693		-0.394903	-2.60687	-1.64992	-1.77415	-2.75683	-1.28193	-0.561941	-0.444161	-1.23623		-1.23018	-3.26753	-0.421372	-0.0032559	-1.28922	-0.131667	-1.38949	-0.0370295	-0.333907	-1.14158	-0.241998
A2M	-1.29116	-1.47231	-1.41415	-0.110657	0.259123	-0.115846	-2.06318	-1.39877	-1.572	-0.413509	-0.0865947	-0.41647	-1.86799	-1.85849	-1.90369	-0.619933	-0.888632	-0.67449	-1.73773	-1.61986	-1.50603	-1.533	-1.22546	-0.996382	-1.02452	-0.838339	-0.795943	0.00979448	-0.241228	-0.695555	-1.84775	-1.69624	-1.84718	-0.957919	-0.915401	-0.846018	-0.00580075	-0.25536	0.148761	-0.246041	-0.229224	-0.210959	-0.943089	-1.05473	-1.10805	-1.93876	-1.82924	-1.66048	-1.09471
ALB	-2.41988	-2.87897	-2.85965	0.865435	1.04552	1.05914	-3.10951	-2.07772	-2.21972	2.42995	2.4064	3.09124	-2.27019	-2.38866	-1.93995	-0.796099	-0.855715	-0.820544	-1.22915	-1.29374	-1.03393	0.100594	0.19373	0.0355215	-0.486677	-0.452037	-0.551795	2.55124	2.97725	3.12596	-3.77707	-3.59341	-3.53108	-0.89351	-1.10089	-1.19944	2.6549	2.73994	2.97417	-0.628508	-0.472919	-0.421593	-1.02427	-1.01863	-1.2646	-3.45552	-3.62593	-3.20085	-0.644536
TIGAR	-0.295006	-0.348406	-0.757722	-0.0551328	0.333079	0.292019	1.0913	0.890438	1.1526	-1.99014	-1.03348	-1.42433	2.19195	2.37686	2.60368	1.47774	1.38864	1.87299	-1.43029	-1.22082	-1.25216	-1.18205	-0.708905	-0.76685	-1.63363	-2.47613	-2.28645	-1.90969	-1.84354	-1.6829	-0.795284	-1.36774	-2.48394	-1.23644	-1.34137	-1.47989	-1.66894	-1.58087	-1.22691	-1.2091	-1.83689	-2.26778	-1.6763	-0.818907	-1.46466	-1.4239	-1.70165	-1.66443	-2.23897
VIM	-1.88231	-1.96999	-2.28037	-0.565903	-0.306802	-0.365132	-2.67452	-1.65391	-1.65553	2.46089	2.32792	2.67787	-0.379791	-0.716117	-0.940895	-1.58524	-2.30688	-1.86014	-0.471298	-0.863395	-0.721205	-1.56589	-1.74077	-1.90382	0.185958	0.0405918	0.0273582	-0.087517	-0.0818977	0.0917508	-1.54003	-1.66705	-1.46575	-0.89582	-1.06381	-0.907308	-0.433916	-0.325178	-0.798847	0.189372	0.0717639	0.144906	0.636714	0.586782	0.528776	-1.08305	-1.46426	-1.32229	0.540248
RPSA	0.31679	-0.0687337	-0.142422	-0.464734	-1.29127	-0.640671	-0.372772	-0.264025	-0.11379	-1.92854	-0.556367	-0.953247	-0.429495	-0.143893	-0.271583	1.02413	0.57725	0.698423	-1.47578	-1.16418	-1.1952	-0.78888	-0.480054	-0.485253	-1.45859	-1.72514	-1.42503	-0.49129	-0.677864	-0.725198	-0.97941	-0.904019	-0.835106	-1.1175	-1.52799	-1.18421	-1.44248	-1.84468	-1.47614	-0.356368	-0.52473	-0.477462	-1.97959	-2.15065	-2.2581	-1.40155	-1.48545	-1.21739	-1.11072
RRAS2	0.55953	-0.525336	-0.445716	-0.903913	-0.911474	-0.463171	-0.228521	-0.746333	0.0140154	-0.747192	-0.400283	-0.650738	0.262785	-0.0371126	0.146097	-0.0864674	-0.18745	-0.0596877	-0.881581	-0.606827	-0.720155	-0.440425	-0.148915	-0.137304	-0.909827	-1.05513	-0.584419	-0.735749	-1.32498	-1.49236	-0.742986	-0.578919	-0.928526	-0.874883	-1.09866	-0.885422	-0.878533	-1.1162	-0.744291	-0.804417	-0.700481	-0.920497	-1.12652	-1.10111	-0.753917	-1.10626	-1.41664	-1.12376	-0.897455
PSMC3	1.36373	1.12226	1.61542	0.813468	0.355114	0.3788	1.11603	1.43078	1.481	-0.600298	-1.80519	-1.51064	0.0671092	-0.355641	0.610148	1.05995	-0.120427	-0.341481	-0.523888	-1.62685	-0.0808127	-1.64253	-1.21523	-0.436385	0.529343	0.129161	0.209552	-2.01658	-1.02883	-0.336142	-0.734325	-1.58751	-0.39915	-1.92616	-1.64178	-1.56908	-0.794862	-0.731092	-0.629191	-1.09107	-0.886912	-1.29795	-1.37508	-2.10379	-1.09188	-0.83751	-0.418926	-0.957203	-0.264471
PRKACA	1.0274	0.462499	1.78588	0.802095	1.12029	1.20722	-0.648003	0.0782868	-0.490935	-0.557635	-0.879281	-1.04246	0.104062	1.68763	-0.910119	0.406636	1.29799	0.944193	-1.9104	-0.272918	0.694912	0.554361	-1.37859	1.36899	-1.39417	-0.742344	-0.586636	-1.7818	-1.85342	-1.39418	-3.48582	-1.64055	-1.4959	-2.07978	-0.147426	-2.55021	-2.64809	-1.63631	-1.39173	-1.12399	-1.22238	-1.06523	-1.61504	-1.41919	-0.847886	-2.49304	-2.01079	-2.09821	-1.22604
CCDC124	-1.0882	-1.09841	-0.982324	-0.853625	-1.23019	-1.25628	-1.29908	-1.06696	-0.927079	0.0386448	0.0813265	0.0424043	0.0595196	-0.118375	-0.316771	0.856889	0.97374	0.958198	-1.49405	-1.70535	-1.67878	0.881021	0.699247	0.884339	-1.85411	-2.05039	-1.8335	-2.63981	-2.14571	-1.89113	-1.32932	-1.45371	-1.15996	-0.67126	-0.795691	-0.814896	-2.57669	-2.6279	-2.61966	-2.00773	-2.16411	-2.42879	-1.96219	-1.962	-2.07059	-1.34539	-0.521654	-0.496623	-2.11998
ARL8B	0.0543177	0.587055	0.565537	-0.320995	0.162638	-0.714145	0.648042	0.601889	1.51583	-0.301565	-0.256765	-1.40007	-1.03864	-0.662784	-0.487208	0.962341	0.493021	0.270958	-1.25069	-1.52574	-1.54895	-0.769824	-0.262203	-0.590769	-1.45207	-1.72666	-1.9228	-0.971411	0.241582	-0.559118	-0.67175	-0.883557	-0.573977	-0.709977	-1.15452	-1.11156	-1.65953	-2.02577	-1.24243	-0.12727	-0.333202	-0.0802872	-0.0350445	-0.27315	-0.631863	-1.88777	-1.6495	-1.77961	-1.31967
BSG	-0.333793	0.176276	0.454548	-0.496793	-0.576378	-0.0616885	-0.4093	-0.149698	0.685155	0.0408568	0.453505	0.499067	-1.43987	0.500693	-0.593297	0.0197944	-0.998485	1.06876	-1.39316	-1.37349	-1.11707	-0.78207	-1.34006	-1.9204	-1.45055	-0.945657	-1.3863	-0.972364	-1.47528	-1.55503	-0.796068	-0.6572	-0.610216	-0.898549	-1.28544	-1.13582	-0.343657	-2.47736	-1.39845	-0.952397	-0.759227	-0.597358	-0.264259	-0.870046	-0.751045	-0.655499	-0.316369	-1.43351	-0.633595
RAB21	-0.398139	-0.601577	-1.08813	0.0437797	0.18751	-0.863751	-0.684472	-0.802575	-1.01145	-0.863789	-0.644245	-0.568428	-0.170995	-0.585545	-0.478148	-0.32687	-0.433469	-0.281273	-1.27507	-1.21633	-1.0446	-1.18982	-0.879688	-1.35924	-0.961654	-1.0991	-1.10297	-0.81325	-0.943291	-1.18743	-1.56848	-1.82492	-1.14129	-1.39392	-1.13923	-1.48059	-0.0814893	-0.412247	-0.280806	-0.679858	-0.460074	-0.542686	-0.579303	-0.286501	-0.159488	-1.28632	-0.992593	-1.42618	-0.249696
CAND1	0.374485	0.0991765	-0.303381	-0.677492	-0.781407	-0.477904	0.0514841	-0.256696	-0.184787	-0.989607	0.34738	-0.657081	-0.0396002	-0.0941615	-0.131089	-0.110886	0.031037	-0.064137	-0.603325	-0.687824	-0.689552	-0.68253	-0.559638	-0.345199	-1.00946	-0.323049	-0.862124	-0.852069	-1.13367	-1.01798	-0.613775	-0.86907	-1.28637	-1.27882	-0.863255	-0.73588	-0.803772	-0.613662	-0.330552	-1.10852	-0.802081	-0.552112	-1.3126	-1.08493	-0.886131	-0.833537	-0.75065	-0.834191	-0.863855
COPS5	-1.24158	-0.385879	-1.67973	-0.789693	0.8111	-0.43138	0.951723	1.69721	1.17695	-0.473677	-1.15448	1.18079	0.103362	-0.99972	-1.98679	-0.488352	-0.886994	-1.53451	-0.75732	-2.18081	-0.756163	-1.22463	-1.35532	0.951698	-0.908377	0.26857	-0.356062	-1.39156	0.391068	-3.10438	-1.17817	-1.10915	-1.21698	-1.50711	-2.39511	-2.19394	-0.931598	0.323259	-1.09802	-0.619112	-1.22625	0.487906	-1.38955	-1.23761	-0.481268	-1.28591	-0.967334	-1.48915	-0.745682
NEDD4L	-0.637551	-1.36716	-1.1165	-0.890845	-0.877469	-0.261507	-0.383009	-0.514821	-0.0598324	-1.19329	-1.0043	-1.54963	-0.913565	-1.67353	-1.73842	-0.720526	-0.533578	-0.673033	-1.44396	-2.00364	-1.2611	-1.84186	-1.88976	-0.920562	-1.26171	-1.03695	-1.03311	-1.50129	-1.31185	-0.947591	-1.32134	-1.66233	-1.48087	-1.79464	-1.48054	-1.54636	-0.65131	-0.440076	0.331032	-0.627164	-1.58149	-1.16825	-1.50729	-1.06307	-1.4088	-1.82695	-0.990307	-1.11487	-1.03324
PCNA	-0.349272	-0.532145	-0.500758	-0.517689	-0.749561	-0.506072	-0.236802	-0.0200654	-0.0013106	-0.521485	-0.494294	-0.168936	-0.769371	-1.2518	-1.05063	0.32913	0.247596	0.229376	-1.20283	-1.24339	-1.03407	-0.163454	-0.86066	-1.1075	-1.43793	-1.49883	-1.40667	-0.671786	-0.689881	-0.740997	-0.617058	-0.734779	-0.463488	-1.13813	-1.19824	-1.11918	-1.22436	-1.20691	-1.12365	-0.00951373	0.171179	0.134662	-0.0728804	-0.360034	-0.320436	-0.649253	-0.488967	-0.609206	-0.431996
DDX6	0.350935	0.400798	0.0474072	-0.495966	-0.609362	-0.399263	0.000156858	0.134907	-0.00754125	-0.368607	-0.129929	0.136948	0.10597	-0.271754	-0.325543	-0.163759	-0.0518072	-0.177329	-1.07047	-1.02181	-1.52245	-0.515743	-0.490704	-0.441167	-0.627129	-0.633127	-0.75809	-1.06328	-1.15105	-0.835684	-0.938283	-0.796387	-0.947178	-0.789186	-0.941959	-0.787751	-1.95294	-1.88555	-1.74125	-0.824851	-0.4272	-1.06551	-0.509009	-0.89559	-0.326341	-0.325105	-0.0155027	-0.149299	-0.762864
GRSF1	-0.336956	-0.615713	-0.738781	0.41522	0.819653	0.95769	-1.2274	-1.19249	-1.14132	0.0526077	-0.542896	-0.291541	-1.00061	-0.543433	-0.353701	-1.3166	-0.524925	-0.850197	-0.523387	-1.18442	-0.654729	-0.6591	-1.42728	-0.81266	-0.304875	0.293191	0.17472	-1.80146	-1.75877	-1.71609	-1.64248	-1.30502	-1.79671	-1.64274	-1.34657	-1.16649	-2.03923	-1.95468	-1.86595	-1.14961	-1.45986	-0.982769	-0.963091	-0.760339	-0.457339	-1.92299	-1.61682	-1.6515	-0.823073
RPN2	-0.456436	0.495435	0.39841	0.573817	1.01404	1.71828	2.32176	1.70226	1.77562	1.55375	0.342254	0.215224	1.52827	1.55613	2.35491	-0.119608	1.15302	0.372113	-0.921413	-1.73531	-1.15275	-1.15352	-0.438022	-0.374242	-1.95631	-2.21477	-0.122858	-2.17764	-2.45703	-2.32414	-1.64288	-1.17026	-0.955792	-1.89414	-1.61885	-1.16901	-2.98409	-1.97316	-2.3277	-2.11542	-2.02798	-1.92579	-2.37866	-1.5191	-1.60913	-0.733401	-1.40588	-1.00713	-1.38303
TPP2	-0.985908	-1.06115	-0.0111777	-0.000385167	-0.204381	-0.547455	-0.0329452	-1.02901	-1.05179	-0.387575	0.061311	0.477178	-0.685292	-0.564923	-0.503972	-1.35999	0.106922	-0.436229	-0.370306	0.714054	0.912462	-1.34516	-0.907002	0.254715	1.42223	-0.858491	0.95347	1.74211	1.71853	1.30929	-1.10524	-1.38607	-0.895614	0.50171	-0.654999	0.388204	1.74237	1.70087	1.37939	1.03081	0.968711	0.425127	-2.08748	0.682342	-1.94194	-1.16528	-0.20552	-0.855681	-1.18962
CSNK2B	-0.602466	-0.290014	-0.911399	-0.549563	-0.528897	-1.41124	-0.202983	-0.487061	0.973138	3.62425	-0.733686	-0.696768	0.0395376	1.25485	0.55197	-0.228827	0.464735	0.0638477	-0.219225	-0.513647	0.0706256	0.0816955	-1.3471	-0.546099	0.0951125	-0.612974	-0.451333		-2.36302		-1.93676	-0.538437	-0.856521	-1.67835	-2.63209	-2.1415	-1.73155	-2.9356	-2.84314	-1.89438	-2.10849	-0.335723	-2.06793	-2.27454	-1.79457	-0.884118	-1.14831	-1.64122	1.54134
GC	-1.24872	-1.72265	-1.61371	0.498134	0.0799463	0.55456	-0.87058	-1.34081	-2.06689	1.55832	1.42691	2.04524	-0.405079	-0.993056	-0.398937	-0.738083	-0.384213	-0.878127	-0.615145	-1.31762	-1.8311	-0.68432	-0.959399	-0.309315	-1.13684	0.169037	-0.152137	-0.0700281	0.443613	0.485904	-2.23021	-2.2898	-1.35849	-0.285877	-1.123	-0.801483	0.594427	0.649676	-0.0683169	-0.393522	-0.720264	-0.205193	-0.615761	-1.43505	-1.69052	-2.37857	-1.93634	-1.33194	-1.00068
TCP1	0.528195	0.139227	0.596555	1.54028	1.35434	2.24573	0.318582	-0.0197791	-0.681111	-0.157885	0.0837855	-0.644285	-0.0795169	0.793872	0.245277	-1.14473	-0.368951	0.416541	-1.33203	-0.91206	-0.973044	-1.24796	-0.132636	-0.519865	-1.67765	-1.21228	-0.891673	-0.207192	-2.15288	-2.17037	-0.720007	-0.241966	0.350903	-1.11315	-0.731401	-1.44039	-1.54645	-1.21977	-0.0286552	-0.9887	-0.922158	-0.729462	-0.948035	-0.828425	-0.420179	-0.183491	-0.143317	-0.865433	0.453671
S100A11	-2.36817	-2.94995	-3.28696	-1.31112	-1.27301	-0.58059	-3.31143	-3.22591	-3.02294	-1.41343	-2.2374	-2.17827	-2.26328	-1.73768	-1.72221	-2.3839	-2.1081	-1.98297	-0.253981	-0.197135	-0.13885	-1.25911	-0.510017	-0.530654	0.0507313	-0.346695	-0.4183	1.34722	1.76957	1.43826	-0.148446	-0.643714	-1.53277	0.11744	0.210994	0.0971913	-0.177683	0.122389	-0.326104	1.36149	1.26982	1.29842	0.292102	0.584013	0.617526	-1.28042	-1.54541	-1.02434	0.0555374
DCTN2	-0.5411	-0.75997	-0.281914	-0.972941	-1.00585	-0.832776	-0.440457	-0.689851	-0.552837	-0.523932	-0.70963	-0.200094	-0.355436	-0.574548	-1.0677	-0.000832157	-0.693364	-0.387579	-1.29392	-0.733033	-0.793981	-0.892221	-0.830138	-1.4029	-1.1812	-0.852928	-1.18397	-0.63634	-0.98266	-0.701313	-0.922272	-1.04527	-1.07223	-0.218955	-0.919636	-0.729251	-0.662863	-0.26399	-0.541627	-0.154754	-0.210673	-0.646538	-0.225714	-0.401522	0.112413	-1.35677	-0.93193	-0.805681	-0.460085
HNRNPUL2	-0.932803	-0.899652	-0.739867	-1.11042	-1.03652	-0.815072	-0.820324	-0.235205	-0.321539	1.11106	0.151808	0.899674	-0.52799	-0.828642	-0.701516	0.0452132	-0.253376	-0.22993	-1.61999	-1.75416	-1.2088	-0.982582	-1.07952	-1.03278	-1.74144	-1.79473	-1.95482	-0.717893	-1.31469	-1.13727	-0.932052	-1.72006	-1.14864	-1.56681	-1.58257	-2.05089	-0.590126	0.0815364	-0.815342	-1.51561	-1.45728	-0.966739	-1.32394	-1.41813	-1.03301	-1.17132	-0.922067	-0.841062	-0.412722
PLIN3	-1.27338	-0.697097	-0.957674	0.0965716	0.0791863	1.04797	0.118496	0.137314	0.265958	0.278777	0.209388	-0.121462	-0.237829	-0.693578	-0.943354	-0.172202	-0.261701	-0.122558	-1.06006	-0.517581	-0.564102	-0.415581	-0.147333	-0.25445	-0.832933	-1.39736	-1.62117	0.323109	-0.468913	0.416417	-0.969988	-1.93286	-0.971904	-1.37664	-0.116383	-0.334907	-0.806112	-1.01883	-1.01918	-0.238282	-0.718424	0.251005	-0.545767	-0.57482	-0.0809518	-2.24446	-2.04744	-1.51281	-0.982994
LXN	0.162531	0.0366767	0.491024	0.317787	0.264514	1.03724	-0.687773	0.292186	0.330877	1.2624	1.80153	1.62345	0.649423	0.0674956	-0.0940486	-0.228107	-0.553884	-0.742214	-0.839289	-0.863257	-0.705385	-0.910861	-1.13971	-0.964081	0.481461	0.222293	0.0436516	-0.155631	-0.319727	-0.0120035	-0.749842	-1.08556	-0.988759	-0.500703	-0.300692	-0.495136	-0.7269	-0.707138	-1.08101	0.0322493	0.0247742	0.167655	1.29789	1.22494	0.669535	-0.28731	0.355781	-0.26894	0.375144
PCMT1	-0.244232	-0.171188	-0.65932	-0.542356	-1.11381	-0.693663	-1.00627	-1.40842	-1.12104	0.606168	0.233383	-0.466698	-1.00591	-1.19421	-0.788539	-0.627098	-0.561982	-0.541261	-0.485181	-1.40694	-0.600079	-1.19346	-1.05695	-0.904074	-0.906903	-1.41745	-1.44477	0.416267	0.100794	0.376291	-0.866799	-1.07309	-0.991365	-0.470023	-0.102943	0.35615	-1.27868	-1.54086	-1.56073	-0.829371	-0.780119	-0.879838	-1.47122	-1.76725	-1.65783	-1.48213	-1.6265	-1.13017	-1.5291
SPTA1	-0.624803	-0.394353	-0.91182	-0.0217601	0.0387382	-0.00389536	-0.86923	-0.172491	-0.524106	-0.550072	0.142102	-0.343893	-1.46004	-1.26023	-1.34041	-0.529005	-0.20863	-0.301181	-0.345631	-0.60105	-0.442688	0.226434	-0.248174	-0.246918	-0.527816	-0.266006	-0.336801	-0.222686	-0.104799	-0.31856	-0.191501	-0.274332	-0.315799	-0.426567	-0.622018	-0.450111	-0.225744	-0.0731496	0.340298	-0.338373	-0.279599	-0.464871	-0.0117322	-0.295554	-0.0721578	-0.387876	-0.438023	-0.428837	-0.352455
PSMD13	-0.713218	-0.428283	-1.12699	-0.981255	-1.42571	-1.34457	-0.38608	-0.648828	-1.16951	-1.71475	-1.97144	-2.42268	-0.23936	-0.101335	-0.601767	-0.777394	-0.52244	-0.301869	-0.363932	-0.498709	-0.279374	-0.448568	-0.200018	-0.0487038	-0.750338	-0.656485	-0.370983	-1.06837	-1.23158	-1.07884	0.264578	0.183387	0.194978	-0.372934	-0.643255	-0.520019	-0.997989	-1.46127	-1.71296	-0.823503	-1.05121	-1.02294	-0.235017	-0.0538199	-0.161921	-0.170487	-0.430336	-0.0785137	-1.01629
SNX3	-0.916913	-1.86209	-0.731916	-2.02785	-2.00626	-1.66994	-0.439584	-0.515056	-0.42619	0.555999	0.57581	1.08636	-0.706111	-1.10826	-0.287346	-0.691843	-0.939949	-0.412757	-0.343564	-0.571301	1.03571	-0.554398	0.0742462	0.054809	0.255081	-0.426581	-0.452282	0.935266	0.372268	-0.430324	-0.153507	-1.02329	-0.695526	-0.139352	-0.0754901	-0.226377	0.485064	0.43724	0.375239	-0.959907	0.254385	-0.676074	0.0534599	-1.21742	-0.88757	-1.59703	-1.37847	-1.3113	-0.80183
SRSF3	-0.0921687	-0.362015	-0.129124	0.279097	0.544842	0.451034	-0.908031	-0.578815	-0.680943	-0.350043	-0.32925	0.487225	-0.85072	-0.677133	-0.708433	-1.17732	-1.64665	-1.35522	-0.366243	-0.522761	-0.361033	-1.30784	-1.83032	-1.96085	-0.765012	-0.694834	-0.609492	-1.09914	-1.4577	-1.14824	-1.73304	-1.26072	-1.67646	0.132422	-0.234794	-3.15622	-0.964786	-1.05957	-1.68254	0.464131	0.511953	0.307857	-1.41785	-1.70316	-1.79959	-2.08636	-1.98848	-1.67185	-0.192938
RPL30	-0.515981	-0.714518	-0.410574	-2.1361	-2.32266	-2.10181	-1.55876	-1.6844	-1.56697	-2.09008	-2.1673	-2.17206	-1.21587	-1.55259	-1.78169	-1.24494	-1.31655	-1.42661	-0.119417	-0.106524	-0.0377021	-0.667415	-0.47	-0.536519	-0.686619	-0.706785	-0.731085	-0.828998	-1.38128	-1.20352	0.115962	0.153821	0.173328	-0.106481	-0.0978082	-0.168077	-0.231537	-0.352093	-0.762163	0.106436	-0.170481	-0.364269	0.364063	0.356058	0.492789	0.185305	0.187326	0.175735	0.0215156
MPDU1	-1.51316	-2.48236	-2.53406	-2.16747	-3.48847	-2.74532	-2.02831	-0.362085	0.80701	-2.48277	-1.02681	-2.6883	-1.95632	-0.196969	0.275954	0.958405	-1.14903	-1.20169	-0.930116	0.824436	-0.747058	-2.80282	-2.9358	0.602566	-0.675422	-1.49008	-0.687169	-0.324396	-2.20308	-0.700657	0.0938635	0.599804	0.341608	0.0441065	0.092818	0.829556	0.262456	0.0920887	-0.0318127	-1.25372	-3.26824	-0.290256	-0.916987	-0.25468	-0.671115	-2.00398	-0.487293	-1.75629	-0.184882
GPI	-0.363152	-0.746339	-0.669282	-0.718458	-0.855952	-1.02064	-0.635144	-0.229697	-0.485467	-2.24229	-2.09578	-2.39433	-1.00269	-1.13541	-0.903075	-0.487572	-0.7663	-0.602338	-0.696084	-0.641092	-0.560885	-0.639781	-0.844657	-0.861305	-0.487403	-0.815	-0.992886	-0.78843	-0.880749	-0.923754	-0.441777	-0.596975	-0.750714	-0.0245837	0.172485	-0.272563	-1.68783	-1.76843	-2.05003	-0.0363066	-0.00662788	-0.283631	-0.459736	-0.574705	-0.766688	-0.434693	-1.09822	-1.07724	-0.587993
ALYREF	0.171393	-0.0883762	-0.124058	1.75427	0.950534	0.645094	-0.19872	0.325364	-0.216477	1.25674	1.13433	1.50715	0.334225	0.780123	0.766086	-0.156109	-0.482036	-0.3951	-1.77625	-1.62975	-1.5491	-1.5084	-1.47755	-2.4624	-3.17302	-2.74128	-2.12712	-2.10013	-0.882868	-1.03138	-2.00063	-0.946256	-0.942222	-2.00803	-1.79035	-1.80756	-0.208196	-0.84739	0.263222	-1.61205	-1.76705	-1.42418	-1.02064	-0.693974	-0.678936	-2.42592	-2.51671	-2.43235	-1.40418
IGF2BP3	-5.56087	-6.34257	-6.71102	-2.40134	-2.00772	-1.97922	-6.5361	-6.20764	-6.22521	-4.29358	-3.79263	-3.60447	-6.16687	-6.55649	-6.53756	-5.82833	-4.92255	-5.51905	1.57209	1.68573	1.75561	1.74528	1.59168	1.73588	1.03879	0.948335	0.777222	3.28838	3.27058	3.19054	-1.35527	-1.3128	-1.27559	1.17032	1.53108	1.52636	4.23299	4.5911	4.3473	1.7519	1.76928	1.28069	0.56918	0.380652	0.495027	-1.2048	-1.12627	-0.906148	1.46128
CAMK2G	-1.01052	0.20411	0.716042	0.834538	-1.83191	-0.695748	0.786802	-1.02067	-0.0887791	-3.0803	-0.0401183	-0.341693	0.674352	0.441652	1.07638	0.355552	0.281108	-1.04329	-1.72861	-1.29341	-1.39626	0.0416181	-2.10634	-1.90255	-1.22182	-1.84708	-2.07682	-1.29052	-0.788246	-0.887094	-1.21608	-1.55132	-0.653817	-2.21676	-1.64322	-2.13837	-2.17156	-2.01921	-1.97461	-0.658439	-0.670286	-2.59661	-2.73223	-1.07555	-1.81794	-0.0640812	-0.849151	-0.676687	-0.0250255
GNPNAT1	1.28085	-2.15417	1.02804	-1.02113	0.302965	1.22224	-0.0594145	0.181596	0.245341		1.23819	-2.80819	-0.509618	0.491584	-1.58183	-2.13295	0.533146	-0.801611			-3.45076	-0.664416	-0.929044	-2.23635		-1.6147	-0.857209		-0.944855	-1.37739	-2.42817	-3.17319	-2.84341	0.0314079	-3.43854	-0.384716		-1.66618	-3.51077	-2.9061	-1.11376	-1.85755	-0.665018	-2.14286	-2.42471	-1.79104	-1.07351	-1.4923	-1.36204
PEF1	-0.184783	-0.947903	-1.72357	-2.68682	-2.88656	-2.84156	1.1117	0.0899247	-0.298684	-3.29061	-2.72456	-2.77005	2.24899	2.77521	2.35429	1.3881	1.72116	1.36926	0.162618	0.257863	0.281902	0.42605	0.855153	1.07834	0.393904	0.565521	0.601566	0.448368	-0.149752	-0.570612	-0.325011	-0.758128	-0.76832	0.309713	1.1321	0.982466	-1.63279	-1.5911	-1.64678	0.530084	-0.250735	-0.139503	-2.29372	-2.25363	-1.95619	-0.97438	-1.45779	-1.24885	-1.76194
VCP	-0.156042	-0.0971191	0.0423623	0.164766	0.40431	0.406586	0.195595	0.0738609	0.396366	0.401216	0.493106	0.435867	0.071161	0.683771	0.501446	-0.0177788	0.0784885	-0.116472	-0.649158	-0.532485	-0.578332	-0.668921	-0.456276	-0.538306	-0.95058	-0.58269	-0.6131	-1.18589	-0.679162	-0.712202	-0.793387	-1.1994	-1.0716	-0.965688	-0.699393	-0.880692	-0.420219	-0.980223	-0.921455	-0.562186	-0.568194	-0.86541	-0.891852	-1.08079	-1.11856	-0.722883	-0.846751	-0.978089	-0.408491
SYNCRIP	-0.674545	-0.510137	-1.12641	-1.29694	-1.49074	-1.37868	-0.527822	-0.727822	-0.702295	-1.16243	-1.10243	-1.03682	0.0594523	-0.457717	-0.482154	0.210759	-0.266584	-0.219036	-0.629091	-1.0277	-0.543276	-0.157154	-0.379601	-0.686272	-0.727456	-0.859952	-0.0584017	-0.747669	-1.50533	-1.03976	-0.151244	-0.239237	-0.08846	-0.671749	-0.940842	-1.17038	-1.50045	-1.0906	-1.59871	-0.917464	-0.694788	-1.04888	-0.649882	-0.770185	-0.808501	-0.902503	-0.934503	-0.861701	-1.03394
MVP	-0.185959	-1.06019	-0.850891	-1.01811	-1.49833	-1.4024	-0.874981	-0.4026	-0.833186	-1.24485	-0.806744	-0.165007	-0.592322	-0.310039	-0.636298	-0.293438	-0.0682634	-0.0281893	-0.405588	-0.720584	-0.291614	-0.199559	-0.0777894	0.0655227	-0.583395	-0.826363	-0.512334	-0.552794	0.161483	-0.0540073	-0.417048	-0.514662	-0.48927	0.320149	0.138586	-0.341358	0.119663	-0.361302	-0.196655	-1.10391	-1.13296	-1.35389	-1.4836	-1.38641	-1.53768	-1.06548	-1.13241	-0.898093	-1.54448
ANXA5	0.072661	0.0264994	0.272799	1.18997	0.29084	0.4167	0.288657	-0.00171943	-0.0589377	-0.55137	-0.742408	-1.1782	0.559125	0.767208	0.230138	-0.473875	-0.728947	-0.690322	-0.964236	-1.02946	-0.769536	-1.75409	-0.923752	-1.13872	-0.67449	-0.900257	-0.718642	-0.371643	-0.791165	-0.672394	-0.81945	-0.71319	-1.38477	-0.997469	-1.07459	-1.00243	-0.511578	-0.763318	-0.378676	-0.2214	-0.302351	-0.706381	-0.567776	-0.2754	-0.365161	-0.783531	-1.21298	-0.857356	-0.314824
COPS2	-3.23173	-2.41116	-2.48495	-2.87485	-2.51206	-2.54056	-2.60296	-3.23734	-2.63918	-2.2746	-2.38845	-2.11187	-2.24456	-2.4364	-2.45702	-2.74066	-2.91867	-2.58351	-0.398053	-0.712058	-1.19028	-0.957961	-1.19228	-1.2422	-1.99524	-2.10171	-2.05634	-1.58381	-1.76421	-1.64785	0.632206	-0.825197	-1.37758	3.10824	1.27528	1.22562	1.38499	-0.558201	-1.08565	2.15364	0.691913	1.0148	1.72215	1.16345	1.71993	-0.988132	-0.879729	-0.777953	-1.37365
MAT2A	0.0797224	-0.0771927	-0.0280596	-1.35984	-1.26823	-1.89995	-0.122608	0.41886	0.391165	-0.550951	0.454868	0.0950186	1.06143	-0.228572	0.0838892	0.438427	-0.763272	-0.238569	-0.0517821	-0.567514	-0.513499	-0.235206	-0.627466	-0.60852	-0.322963	-0.185477	-0.0297455	-0.516305	-0.691651	-0.759733	-0.00695719	-0.4077	-0.246264	-0.191219	-0.226545	-0.0951578	-0.786245	-0.326399	-0.173519	-0.321964	-0.597687	-0.594186	0.218625	-0.517078	-0.918717	0.125061	0.348065	-0.656493	-0.040788
RPS24	-0.00160484	-0.229482	-0.502956	0.256043	0.102157	-0.10899	-0.439212	0.202768	-0.156991	0.205042	0.540894	0.415693	-0.0120166	0.256325	0.218365	0.272145	-0.20028	0.371255	-0.941437	-0.778827	-0.659025	-0.62856	-0.302945	-0.310542	-1.0526	-1.00773	-0.942028	-0.484662	-0.738256	-1.04034	-0.539271	-0.333058	-0.768648	-0.78245	-0.703664	-0.589045	-0.995424	-0.647518	-0.483942	-0.70472	-0.677007	-0.695368	0.0356391	0.241875	0.253774	-0.755035	-0.718686	-0.692171	-0.410902
OSTF1	0.166727	0.21227	-0.104682	1.25937	1.03112	1.06127	-0.799009	0.0726103	-0.114791	1.07479	1.24805	1.99291	0.505449	0.467175	0.621148	0.916057	0.587073	0.738481	-0.879313	-0.894064	-0.71053	0.086962	-0.271938	-0.310678	-0.469144	-0.146131	-0.498798	-0.358766	-0.458899	-0.283365	-0.646181	-0.812868	-0.685896	-0.717338	-0.88566	-0.945718	-0.929303	-0.787309	-0.847021	-0.509525	-0.281518	-0.274257	-0.40354	-0.268706	-0.0826471	-1.09764	-0.919072	-1.02081	-0.361617
CLINT1	-0.805624	-0.757936	-0.488261	-0.874028	-0.733394	-1.18385	-0.851774	-0.618509	-0.727087	-0.74002	-0.852916	-0.702282	-1.07453	-0.917956	-1.17957	-0.771805	-0.544627	-0.527641	-0.519317	0.190623	0.088567	-2.0237	-0.920762	-1.54522	0.000742178	-0.951447	-0.721163	-0.987441	-1.07959	-0.291501	-0.575185	-1.70916	-0.960296	-1.28214	-0.73707	-0.217582	0.0157634	0.640958	0.213994	0.399898	0.0160445	0.529303	0.00274904	0.195263	0.0600231	-0.544876	-0.562873	-0.623673	0.1105
SERPINH1	-0.2349	-0.582397	-1.14627	-0.786806	-1.14715	-0.541957	-0.0232113	0.24875	-0.144198	-0.184518	0.81464	0.216935	-0.368281	0.0172488	-0.45444	0.432025	-0.165395	-0.0464074	-1.35977	-1.47043	-1.59389	-0.977709	-1.08798	-1.44554	-1.88259	-1.70158	-1.91333	-1.62238	-1.57914	-1.65415	-1.32191	-1.36947	-0.523977	-1.0624	-0.58286	-0.568579	-1.4607	-0.598784	-1.04339	-1.7104	-1.5042	-1.12507	-1.4234	-0.846882	-1.35956	-1.41979	-1.13935	-1.37098	-1.48711
PGK1	-0.702492	-0.729505	-1.06416	-1.228	-1.36038	-1.63841	-1.48256	-1.16817	-1.24485	-1.98772	-1.78171	-2.07845	-1.06867	-0.985345	-0.893335	-0.346977	-0.315337	-0.510289	-0.387335	-0.42617	-0.518519	-0.119314	-0.197033	-0.159145	-0.162436	-0.0139991	-0.0325853	-0.505904	-0.658817	-0.352411	-0.309881	-0.427312	-0.526884	0.32421	0.363842	0.441801	-0.861517	-0.740197	-0.960883	-0.160078	-0.0812152	-0.0324008	-0.312652	-0.23295	-0.410833	0.302462	0.0846018	0.168891	-0.291606
CAPZA2	-0.755099	-0.593881	-0.834794	-0.302715	0.31026	-0.0541957	-0.77521	0.511273	0.3886	0.139197	1.17463	0.238711	0.867918	0.0350501	0.865844	0.524372	-0.365423	-0.138251	-1.47323	-1.35675	-1.35092	-1.22976	-1.19147	-0.673739	-0.467234	-0.784991	-0.815692	-0.0148461	-0.354291	-0.585555	-0.527388	-0.83282	-0.0490221	-0.28571	-0.0153153	-0.909591	-0.223749	-0.25366	-0.739037	-0.558958	-0.536478	-0.574356	-0.862908	-0.69357	-0.9465	-1.1258	-0.978919	-1.01394	-0.774274
GPX1	-0.377722	-0.839009	-0.913774	-1.40592	-1.6432	-1.38767	-1.05389	0.15946	-0.543357	-0.787992	-0.00482693	-0.681655	-0.637658	-1.37644	-1.25479	0.121217	-0.893024	-0.588537	-1.79868	-1.93789	-1.97095	-1.30608	-1.52182	-1.14979	-1.50704	-1.57871	-1.6063	-0.923075	-1.28122	-1.03303	-1.31009	-1.66422	-1.48861	-1.27624	-1.31529	-1.38458	-0.766859	-1.24797	-1.00172	-0.913098	-1.2605	-1.28494	-0.996477	-0.966634	-1.08772	-0.763267	-0.751512	-1.02492	-1.3485
TF	-1.05423	-1.30093	-1.24625	0.0779924	0.169203	0.306446	-1.33633	-0.731248	-0.708944	1.36201	0.951621	1.4504	-1.41865	-1.73911	-1.30883	-0.536411	-0.648729	-0.708592	-1.25051	-1.29729	-1.16361	-0.981048	-0.827069	-0.935104	-0.282855	-0.172421	-0.260821	1.35355	1.6722	1.18749	-2.28749	-2.06105	-1.91068	-0.984745	-0.704423	-1.1121	1.90402	2.10041	2.24658	-0.391279	-0.499354	-0.42818	-1.1484	-1.07036	-1.47215	-2.38844	-2.48695	-2.13119	-0.420949
FABP7	-1.13709	-1.28945	-1.53874	-1.44031	-1.55603	-1.63095	-1.66288	-0.203872	-0.354726	-0.984121	-1.68527	-1.81679	-1.2016	-1.33321	-1.06176	-0.58747	-1.14036	-0.809028	-1.949	-1.77568	-2.32557	-1.41937	-1.69182	-1.32914	-1.32825	-1.57103	-1.64855	-2.61254	-2.44899	-2.59336	-1.20467	-1.19025	-0.794539	-1.73766	-1.66442	-1.71229	-1.25088	-1.57456	-1.6205	-2.55996	-2.05114	-2.03973	-1.72352	-1.82553	-1.58203	-1.37873	-1.31194	-1.41451	-1.94937
SERPINA3	-0.25086	-0.843683	-0.845164	-0.0802275	-0.271664	0.0856886	-0.411296	-0.380783	-0.399834	-1.14854	-1.33684	-0.991016	-0.521439	-0.589184	-0.225634	-0.29095	-0.0377315	0.120329	-1.42756	-1.61254	-1.40241	-1.009	-0.419824	-0.510007	-1.43115	-1.22222	-1.21072	-1.27292	-1.31687	-1.3162	-0.830592	-1.00092	-1.04403	-0.801039	-0.206407	-0.442489	-1.16355	-0.738729	-1.15861	-0.673169	-0.384576	-0.461792	-0.901522	-0.836852	-0.927972	-1.32924	-1.38757	-1.38263	-1.25315
PDHB	0.426664	0.115679	0.249921	0.00668621	-0.127948	0.0269808	-0.622045	0.573681	-0.0247748	-0.434005	0.225377	-0.425127	0.28976	-0.300085	-0.212759	-0.286464	-0.778184	-0.0520002	-0.977741	-0.95798	-1.34804	-1.0546	-0.978317	-0.938998	-1.01603	-1.28008	-1.36917	-0.86994	-1.24599	-1.09273	-0.36187	-0.409387	-0.625461	-0.521809	-0.220967	0.0889479	-1.34522	-0.618573	-1.22832	0.0488929	0.140222	0.121477	0.0718753	-0.00271016	0.381635	-0.450188	-0.190171	-0.473199	-0.226929
ANK3	-0.49268	-0.510705	-0.596422	0.017043	-1.20856	-1.79904	0.670871	0.670415	0.916046	-0.484911	-1.82744	-0.738715	-0.499095	-0.206187	0.140089	0.769236	1.24438	0.725588	-0.349644	-0.40279	-0.62407	0.684975	0.377537	0.373773	0.471446	-0.0359538	0.019774	0.223665	0.645562	1.12432	-0.347122	-0.302213	-0.0706922	-0.0619658	-0.0675683	-0.118026	0.371485	-0.839843	-0.105167	-0.19865	-0.12954	0.20335	-0.643734	-0.619701	-0.769296	-0.441558	0.233262	-0.265067	-0.398234
LMNB1	-0.969739	-0.877175	-1.22518	-1.0876	-0.916127	-0.814964	-1.03958	-0.746209	-1.69601	1.31082	1.19252	0.78832	-1.43004	-1.46931	-1.55365	-1.58947	-1.47091	-1.26648	-0.814177	-0.959902	-1.57492	-1.82764	-1.72593	-1.71753	-0.440795	-1.18953	-0.7418	0.188315	-0.615209	-0.247292	-1.08392	-0.670428	-0.428656	-0.323734	-0.22952	-0.157177	0.115371	-0.0281707	0.152803	-0.00351832	-0.203059	-0.248903	0.322442	0.399635	0.374775	-0.758789	-1.15896	-0.693061	-0.221418
RPA3	0.503938	0.18441	-0.599886	0.377169	-0.0241506	-0.118559	-0.533582	-0.0737879	-0.576445	-0.339861	0.0881753	-1.04938	-0.28022	-0.0826623	-0.277072	-0.396387	-0.0900871	-0.0146882	-0.561646	-0.239939	-0.40132	-0.585301	-0.050124	-0.200277	-0.262968	-0.162519	-0.163038	-0.348967	-0.784452	-0.5555	-0.241645	-0.383516	1.16131	-0.307793	0.0715736	-0.339475	-0.854224	-0.790405	-0.993796	-0.394229	-0.00850379	-0.318634	-0.442208	0.0874334	0.0386054	-0.943177	-0.602867	-0.422512	-1.29012
MPO	-0.630606	-1.03351	-1.10691	-0.995954	-1.29411	-0.708335	-1.01791	-0.729103	-0.81629	-0.817798	-0.617502	-1.0976	-1.06152	-1.47685	-0.98156	-0.734057	-1.42372	-0.88119	-1.93348	-1.7779	-1.90634	-1.70616	-1.38566	-1.52735	-1.73335	-2.15813	-1.94766	-2.12202	-2.41435	-2.29946	-1.70028	-1.71018	-1.37617	-2.40695	-1.99524	-2.25404	-1.54951	-1.69388	-1.72511	-2.36023	-1.77428	-2.19418	-1.17277	-1.56605	-1.28667	-1.79841	-2.03518	-1.77417	-1.57126
NARS1	0.635402	0.773212	0.70059	0.860263	0.2706	-0.179076	-0.332716	0.810436	1.02129	-3.87676	-0.315276	-2.93523	1.56805	1.99472	2.40973	0.288917	-0.161345	0.868378	-0.947563	-1.06743	-0.928166	-0.979815	-0.578776	-1.00785	-2.04849	-2.05085	-1.75396	-1.73672	-1.90315	-0.611292	-0.809673	-0.37199	-0.0264879	-1.03526	-1.41868	-1.3854	-2.0553	-1.37131	-1.23599	-0.938048	-0.868198	-0.605844	-2.62543	-1.80071	-2.28166	-0.222336	-0.215083	0.0394461	-0.881031
COL6A2	-1.0631	-1.34041	-1.24432	-0.233638	-0.371273	-0.516691	-1.32764	-0.710342	-0.640728	-0.356957	-0.0733633	-0.00648636	-0.623066	-0.919917	-0.806993	-1.66412	-1.70824	-1.82355	-0.892112	-0.892485	-1.02977	-1.29191	-1.48928	-1.15523	-0.0169168	-0.920253	-0.82608	-1.06144	-0.840527	-0.563477	-1.35183	-1.57283	-1.90914	-1.78825	-1.7465	-2.07535	-0.799315	-0.317945	-0.503558	-0.96385	-0.865182	-1.08227	-1.0121	-0.981678	-1.52693	-1.57301	-1.71924	-1.44423	0.0526675
HMGB2	-1.42211	-1.64317	-1.57775	-0.776874	-0.471402	-0.567696	-1.49078	-0.785602	-0.700239	1.33993	0.831434	1.67095	-1.9301	-1.88952	-1.81585	-1.31419	-1.99895	-1.89626	-1.10119	-1.19514	-1.08614	-1.69518	-2.04001	-2.33373	-0.516909	-1.24827	-1.20373	-0.0792902	-0.469088	-0.245971	-1.99126	-2.17007	-1.87538	-1.29203	-1.34912	-1.26175	0.246836	0.389491	0.331331	-0.0766332	-0.166299	0.141231	-0.0784022	-0.556549	-0.779324	-1.16908	-1.27674	-1.09278	0.379319
HPCAL1	-0.896917	-1.19691	-1.25587	-1.05241	-0.094283	-1.03347	-2.12181	0.550425	-2.72395	-1.10984	0.6714	0.00104432	-0.758206	-1.53224	-1.59084	-0.410314	-1.51683	-1.57266	-0.515727	-0.176027	-1.34358	-1.6681	-1.37403	-1.49049	-0.602249	-2.13791	-1.34187	-0.581259	-1.01759	-0.242436	-1.50206	-0.227697	-1.59424	-0.525146	-1.62331	-2.0596	0.0682161	0.905127	0.440525	-0.00356952	-1.05397	-0.22649	0.4196	0.70723	-0.0348974	-0.516227	-0.051673	-1.10424	-0.185137
AP1M1	-0.0589507	-0.448978	-0.519396	-1.01898	-1.23707	-1.29659	-1.04286	-0.304717	-0.242852	-0.350167	-0.0726749	-0.331332	-0.519119	-0.857577	-0.483143	0.728841	-0.0758331	-0.194618	-0.604244	-0.648467	-0.676785	0.113049	-0.215989	-0.505433	0.182252	0.184628	0.0523701	-0.388584	-0.624696	-0.693923	-0.639505	-0.180211	-0.522191	-1.07602	-0.769942	-0.886494	-0.926039	-0.672459	-0.307197	-0.805916	-1.16911	-0.351427	-0.766036	-0.692457	-0.64981	-0.468855	-0.696604	-0.480791	-0.968083
COL2A1	-0.705444	-1.083	-1.14467	0.170584	0.166481	0.335176	-0.253435	-0.591322	-0.0046812	0.68553	0.252906	1.73741	-0.841677	-0.48317	-0.902414	-0.831076	-2.04852	-1.84372	-0.84454	-1.44508	-0.703929	-1.05539	-3.72821	-1.19127	0.11925	-2.37579	-0.309682	-0.117959	-0.247921	-0.217209	-1.24773	-0.451828	-1.13093	-0.837108	-0.783886	-0.519623	0.219525	-0.227389	-0.137521	-0.563993	0.414097	0.259027	-0.615688	0.311653	0.0733167	0.216481	0.113882	0.196521	0.908992
HARS2	-1.68353	-1.8483	-1.82449	-0.672882	-1.2075	-1.00087	-1.42961	-1.31749	-1.117	-0.544684	-0.741908	-0.54611	-1.31767	-2.01314	-1.47636	-0.566391	-1.45475	-1.20344	-1.98496	-2.44317	-2.34502	-1.36628	-2.12941	-2.40395	-2.2676	-2.69248	-2.78701	-0.846277	-1.97077	-1.23151	-1.93628	-1.82675	-2.06729	-2.16086	-2.26282	-2.10082	-1.31052	-1.70525	-1.42388	-0.333343	-0.634242	-0.427457	-0.911315	-0.941642	-0.988857	-1.91288	-2.3719	-2.08822	-1.37661
CCT4	0.254792	-0.194658	0.346957	-0.729807	-0.858642	-0.773825	-0.308456	0.503745	0.172352	-1.27942	-0.605388	-0.939711	0.0971512	0.322597	-0.00346457	0.0890261	0.0304028	0.248077	-0.570068	-0.618934	-0.399151	-0.397059	-0.41281	-0.213851	-0.336064	-0.470682	-0.309188	-0.567636	-0.620669	-0.569105	-0.135507	-0.495658	0.27552	-0.3637	-0.237635	-0.0355661	-1.04736	-1.08712	-1.30475	-0.331171	-0.496692	-0.0466575	-1.18484	-1.17267	-0.782208	-0.0774141	0.141148	-0.109468	-0.720803
PPIL3	-0.536192	0.1683	-0.0150687	-0.159611	-0.538139	0.0131791	-0.623607	-0.898613	-0.407322	0.296721	-0.0538281	0.26472	-0.355982	-0.11702	0.124827	0.300878	-0.779128	-0.0699982	-1.19743	-0.557435	-1.27229	-1.25404	-0.214608	-0.270357	0.276544	0.192029	0.19516	0.652322	0.18708	0.124131	-1.65891	-1.67762	-0.994559	-0.298321	-0.444831	-0.485741	0.194914	0.217388	0.222583	-0.455719	-0.60603	-0.56957	0.199964	-0.836031	-0.508909	-1.50459	-1.58846	-1.4331	-0.859752
HSP90B1	-0.814004	-0.940457	-0.994422	-0.655575	-0.928123	-1.0781	0.0892903	0.43183	-0.10126	0.353302	0.372257	0.264548	-0.0641225	-0.284067	-0.245195	-0.3746	-0.764076	-0.779268	-0.364922	-0.242954	-0.472919	-0.143505	-0.108177	-0.147386	-0.314634	-0.0412319	-0.481446	0.0361965	-0.688302	-0.157376	-0.214132	-0.464654	-0.0448197	0.213745	0.12565	0.121222	0.0710891	0.351636	0.0473407	-0.797684	-1.25035	-0.806913	-0.750122	-0.784746	-1.11891	-0.597799	-0.238676	-0.612623	-0.263723
SARS	1.16169	0.534601	0.868054	0.577514	1.82134	2.21895	0.273808	0.584724	0.157044	1.76565	1.06399	0.961445	1.36506	1.59642	1.98908	0.442189	0.61977	0.422864	-1.17532	-1.02663	-0.432884	-0.777221	-1.25531	-0.516315	-0.68881	-0.284467	-0.283883	-1.48251	-1.12842	-1.15148	-1.36673	-1.40557	-0.657956	-1.11756	-1.32961	-1.21451	-1.52814	-0.838685	-1.52228	-1.13534	-0.919627	-0.647365	0.109332	0.0239899	0.417548	-0.585272	-1.00604	-0.66336	-0.240821
LAMTOR1	1.66502	-0.474415	0.111022	-0.0883169	-1.8833	-0.0975475	-0.316575	1.66997	1.39076	0.327461	1.52482	1.07033	1.70909	0.80878	0.110893	0.0033555	-0.810942	-0.393052	-1.24878	-1.2485	-1.40481	-0.9707	-1.03526	-1.32848	0.0298155	-1.34863	0.0432666	-1.48376	-1.52548	-1.04086	-0.4585	-1.43576	-0.0298446	-0.869747	-1.73094	-1.14872	-1.14815	-2.41498	-1.52032	-0.0831131	-1.55824	-1.58132	-1.67074	-1.75672	-1.24036	-1.26583	-0.523283	-0.405023	0.549687
PGAM1	-0.444027	-0.504072	-0.367264	-0.464825	-0.933422	-0.538397	-0.0556048	0.352426	0.507286	-0.805451	-1.53117	-0.536943	-0.639632	-0.1941	-0.370339	-1.36182	-1.09997	-1.2154	-1.57956	-1.00161	-0.948746	-1.36311	-1.17423	-1.44264	-1.12059	-0.696495	-0.511133	-1.02449	-1.21466	-1.49058	-0.506907	-0.521925	-0.170932	-0.727358	-1.0192	-0.595632	-1.09954	-0.977414	-1.74882	-0.249141	-0.211209	-0.0902174	-0.452261	-0.245725	-0.996106	-1.32556	-0.0949961	-0.969919	-0.795062
PSMD12	-0.032737	-0.268002	-0.231868	0.123166	-0.286816	-0.0396267	-0.399141	0.309427	-0.289572	-0.529883	2.52768	-0.315245	-0.673589	-0.462318	-0.574738	0.245993	0.385989	0.164469	-1.13613	-0.220602	-0.801193	-0.577189	-0.471857	-0.566422	-0.610872	0.589282	0.733388	-2.01548	-2.65992	-1.11444	-0.580329	-0.674505	-0.356718	-1.26553	-1.57164	-1.71178	-1.23826	-1.6263	-0.955148	-1.19459	-1.28844	-0.753716	-0.747591	-0.875593	-0.909954	-0.681739	0.908564	0.752943	-0.929394
CMAS	0.158982	0.0617744	-0.0796984	-0.984409	-0.580128	-0.142988	-1.2925	0.234789	-1.28922	-0.0787459	0.0146036	0.491004	-0.0675244	-0.0993915	-0.533266	0.59505	-0.560106	-0.747911	-1.39377	-1.06301	-0.755995	-1.07848	-0.742501	-0.351949	-0.436753	-0.832119	-0.474735	-1.7004	-0.346971	-1.17348	-1.02235	-0.720195	-0.778528	-1.11191	-1.41689	-1.41619	-0.586392	-1.44963	-1.0601	-0.934501	-0.423178	-1.15766	-2.84985	-1.41156	-1.87463	-0.42136	-0.505521	-0.636929	-0.645847
EIF5	1.81764	0.525165	0.159716	0.127275	0.56428	-0.153857	-0.532499	0.10593	0.788591	0.552549	0.452927	-0.132779	0.640413	0.786123	0.240582	0.524142	1.44013	1.16449	-1.04714	-1.00733	-0.142907	-0.0686194	-0.159683	0.188232	-0.480183	-1.36909	-0.55835	-1.96072	-1.7481	-1.8329	-0.610979	-0.492461	-0.313295	0.226275	0.238805	-0.358491	-0.620993	-1.76385	-1.22046	-0.47895	-0.195471	-1.3601	-0.569851	-0.746835	-0.344556	-1.19196	-1.05182	-0.951861	-0.151185
UCHL3	-0.780518	-0.367923	-0.716248	-0.646137	-1.08409	-0.896707	-0.85882	-0.331657	-0.291871	0.144426	0.0105825	0.252482	-1.03684	-0.900555	-0.90573	-0.84159	-1.09157	-1.01669	-1.52531	-0.735093	-2.02941	-1.65787	-1.54572	-2.06412	-2.31617	-1.48674	-1.89649	-0.960645	-1.50607	-1.21295	-1.9206	-1.88796	-1.63547	-1.94407	-1.14228	-1.63564	-2.4402	-0.837025	-0.878441	-0.65529	-1.52444	-0.533675	-1.17978	-1.06375	-0.895897	-1.19388	-1.72919	-1.61359	-0.710127
RPS3	-0.19325	-0.150707	-0.445583	-0.995442	-0.789193	-0.840354	-0.775245	0.200729	-0.596091	0.155564	0.34156	0.404196	-0.988282	-0.810635	-0.764826	-0.334958	-1.19216	-0.942114	-0.141195	-0.542369	-0.28397	-0.189531	-0.610002	-0.38994	-0.56032	-0.384718	0.0715496	-0.224567	-0.416941	-0.286575	-0.339345	-0.535642	-0.359259	-0.256354	-0.478219	-0.586184	0.0416608	0.28381	0.247289	0.842442	0.684823	0.753456	-0.0442621	-0.0799585	-0.0215219	-0.580999	-0.420636	-0.564472	0.574258
PSMD3	0.446588	-0.191512	0.161496	0.53932	0.593674	1.05401	0.299753	0.450793	0.502823	-1.05185	-0.215853	-0.364243	-0.0897155	0.105789	-0.242091	-0.192948	-0.0495696	0.324923	-0.980082	-1.19724	-0.849728	-0.93736	-0.422983	-0.670617	-0.576556	-1.01355	-0.738538	-0.940916	-0.797608	-0.969408	-0.54389	-1.1921	-0.99869	-1.02012	-1.29848	-1.34389	-0.446935	-0.906592	-0.680444	-1.36045	-1.32783	-1.31144	-1.49808	-1.38858	-1.71826	-0.637808	-0.528548	-0.647452	-0.948342
ALDOC	-1.69449	-1.88933	-1.70871	-0.409396	-0.694491	-0.270128	-2.04727	-1.80011	-1.77004	0.204067	0.162466	-0.483655	-1.98103	-2.73876	-2.34462	-1.74523	-2.11857	-1.7685	-1.49303	-1.42854	-1.07063	-2.13193	-1.77295	-2.12831	-0.578777	-1.43087	-1.27785	-0.073945	-0.228255	-0.382621	-1.21265	-1.8276	-1.37436	-1.25923	-1.52023	-0.879121	-1.17434	-0.59922	-0.792334	0.129178	0.0255037	0.240494	-0.264122	0.46239	0.360369	-1.58859	-1.33106	-1.10094	0.366768
HLA-DRB1	-0.821248	-0.271678	0.0149299	0.628662	0.146634	0.248589	-0.83074	0.14788	0.955475	1.10795	1.9897	2.52616	0.00303667	-0.677124	-0.815303	-1.6955	-2.56016	-2.14666	-1.34276	-1.4577	-1.60881	-2.12051	-2.1333	-3.19737	-0.541026	-0.303075	-0.346003	-2.00387	-0.978294	-2.29696	-1.91415	-1.73633	-2.28296	-1.83021	-1.21454	-1.59468	-0.811801	-0.385859	-0.676919	-0.806732	-0.554306	-0.0264739	-1.34342	-0.582421	-0.259253	-0.558095	-1.17143	-1.30871	0.143219
RPS4X	-0.231338	-0.596714	-0.367769	-1.73934	-1.30194	-1.46223	-1.09176	-0.952466	-0.973408	-1.60717	-1.52469	-2.17289	-0.55826	0.0386675	-0.357827	-0.766106	0.201951	-0.760821	-0.675911	0.278949	0.496661	-0.75776	-0.466648	-0.787875	-0.296751	-0.846497	-0.441276	-0.353957	-0.499141	-0.61387	-0.30874	0.114866	-0.559267	-0.432027	-0.26778	-0.422925	-0.609206	-0.453359	-0.402455	-0.342783	-0.239442	-0.364341	-0.852485	-0.866884	-1.18133	0.13631	0.120093	0.34882	-0.200318
DLST	0.381264	0.530856	-0.174411	-1.18183	-0.305878	-0.123776	-0.0445813	0.703878	0.566718	-0.986904	-0.160071	-0.490205	-0.137152	-0.365048	0.000623503	1.3677	1.23391	0.990089	-0.963242	-1.22346	-0.752368	0.0609584	0.401086	-0.260346	-1.70404	-0.297988	-0.916637	-1.15548	-1.81427	-1.90684	-0.457402	0.294506	-0.160029	-0.664189	-0.54519	-0.537842	-3.13536	-1.68629	-2.29432	-1.28782	-1.25855	-0.96131	-1.48146	-0.852615	-1.29715	-0.761573	-0.556624	-0.681257	-1.99819
CD109	-0.742797	-0.870261	-0.850764	-0.158737	-0.0559527	0.169416	0.0698179	-0.240286	-0.331265	0.15615	-0.639402	-0.644593	-0.508088	-0.428672	-0.463884	0.177707	0.620237	0.616398	-0.947542	-0.778942	-1.02838	-0.692008	-0.595652	-0.689834	-1.26296	-1.65532	-1.7071	-0.542613	-1.08267	-1.11012	-1.48922	-1.39119	-1.52459	-1.62633	-1.70441	-2.00635	-1.27737	-1.60156	-0.957103	-0.872291	-0.870722	-1.24626	-1.88058	-1.77552	-1.7893	-1.46712	-1.60329	-1.32235	-1.92339
H2AFX	0.889425	1.25607	-0.238978	4.33749	4.10774	3.43622	1.29231	0.772028	0.00500573	0.77875	0.841997	1.333	0.383988	0.552165	0.703644	-0.453628	0.0527715	-0.0928142	-1.46234	-1.61869	-1.38738	-2.50477	-1.27301	-1.88065	-2.13416	-1.81646	0.903242	-2.20288	-2.13534	-1.88507	-1.1223	-1.29055	-1.87151	-1.8511	-2.20617	-1.27781	-2.58812	-0.776064	-1.8393	-2.07324	-1.31693	-0.735832	-0.66543	-0.714971	-0.723574	-1.28453	-1.53522	-1.64793	0.313874
UBA1	0.666044	0.656285	0.612443	1.45649	1.65341	1.19999	1.42994	0.939562	1.0888	0.767118	0.581459	0.230095	0.984015	1.02625	0.666494	0.369173	0.354869	0.449505	-0.338256	-0.616359	-0.413504	-1.19464	-0.507172	-0.30854	-0.947264	-0.822331	-0.636001	-0.619287	-0.717475	-1.1211	-0.551977	-0.393887	-0.662799	-0.114734	-0.39303	-0.514653	-0.66934	-0.821434	-1.07426	-0.830853	-0.406135	-0.773149	-0.894745	-0.513017	-0.801901	-0.657468	-0.657756	-0.646464	-0.604313
ADD2	-1.40008	-0.668833	-0.55251	-0.269203	-0.550603	0.0549166	-0.441734	-0.252369	-0.312504	1.55898	1.56798	0.756587	0.647022	-0.469411	0.408365	-0.596573	-0.815877	-0.446136	-1.2263	-0.682816	-0.864645	-0.304916	-0.251637	-0.209265	-0.497777	-0.923509	-0.1527	-0.296015	-0.557517	-0.436682	-0.154156	-0.375543	-0.361397	-0.277976	-0.607236	-0.636612	-0.699514	-1.31492	-0.614482	-0.641684	-0.626919	-0.986174	0.331053	0.35763	0.571674	-0.506668	-0.661323	-1.11677	-0.445631
NSFL1C	-0.474565	-0.514776	-0.914554	-0.43248	-0.979698	-0.891944	-0.352679	0.121371	0.261799	-0.801454	-0.044237	-0.0868401	-0.623867	-0.958919	-1.48442	-0.412396	-0.915194	-0.924266	-1.03195	-1.27822	-1.23585	-1.17275	-1.06493	-1.19653	-0.444328	-0.678882	-1.11064	0.56332	0.882389	0.594906	0.171508	-0.266482	-0.432415	-1.15588	-1.27862	-0.347708	-0.438894	0.281952	-0.242775	-0.696427	-0.530013	0.415443	0.224072	-1.75491	-1.22245	0.71967	0.745613	0.303091	1.13732
TAPBP	-1.41623	-1.81751	-2.13552	-1.81051	-2.27279	-1.82335	-2.01977	-0.827844	-0.951713	-0.318502	-0.206984	-1.28122	-1.80794	-1.70161	-1.75012	-1.13925	-1.22754	-1.83283	-1.93455	-1.52012	-1.20363	-1.8891	-2.50504	-2.75291	-1.91464	-0.79712	-1.3861	-0.39163	-1.23003	-0.963422	-1.34044	-1.73265	-0.967876	-1.61802	-0.942275	-0.329988	-0.852995	-0.782429	-0.517555	-0.816259	-0.86124	-1.18095	-1.96558	-2.19138	-2.41342	-0.95585	-1.50226	-1.1701	-0.589086
COPZ1	0.481575	-0.176479	-2.38871	-0.218542	-1.08299	-1.69585	0.332404	-0.440324	-0.890969	-0.576526	-2.17368	-1.16639	-0.361986	0.183625	-1.7458	0.203764	-2.116	0.229479	-0.893001	-0.421951	-0.873823	-0.950661	-0.588538	0.0199054	-0.326878	-0.162991	-0.826196	0.0411514	-0.39044	0.239768	-0.935652	-0.133998	-1.30727	-0.222005	-0.3136	-0.529427	-0.431527	-0.967776	-0.971913	0.540993	0.788526	0.529184	-0.0691047	-0.978639	-1.08968	0.291545	0.291147	0.376613	-0.239477
C1R	0.95266	0.468599	1.18726	1.2666	1.76764	0.74524	0.349625	0.467522	-0.804306	0.894075	0.654472	0.592966	0.644998	1.17929	0.102091	0.817006	0.58925	0.818428	-0.937156	-0.508066	-0.55504	-1.07081	-0.281452	-1.61227	-0.95246	-0.0176767	-0.396535	-0.53111	-0.0352671	-0.744995	-1.87122	-1.73827	0.310842	-0.67324	-0.151239	-1.15013	-0.68524	-0.936335	-0.686817	-0.886763	-0.876928	-0.95525	-1.48993	-2.02397	-0.560589	-1.2603	-0.584898	-1.27164	-1.26174
EEF1G	0.582789	0.704886	1.03532	2.00767	2.14533	1.28056	1.56548	0.693973	0.249828	1.30796	0.746997	-0.223441	0.0595892	0.690617	0.455134	0.832706	0.914522	0.568604	-1.03108	-0.966582	-1.05882	0.445558	0.109597	0.459664	-0.0721342	-1.04635	-0.0648115	-0.576442	-1.19466	-1.03502	0.0971402	-0.0184536	0.0110627	-0.22371	-0.17126	-0.147721	-1.13821	-0.717097	-0.660073	-0.913998	-0.557938	-0.195267	-0.881187	-1.12046	-0.68086	-0.497547	-0.584273	-0.546987	-0.635371
ACLY	-0.853953	-0.927436	-0.668085	-0.955864	-1.04132	-1.12006	-1.45807	-1.02231	-1.68327	-1.41233	-0.88925	-1.67151	-0.706143	-1.08602	-0.283451	-0.869495	-1.47018	-0.736313	-1.16314	-1.05852	-0.819951	-0.564172	-0.629974	-0.988645	-1.17873	-1.61988	-1.51703	-1.67356	-1.57521	-1.57246	-1.20621	-1.08242	-0.885185	-0.866695	-1.1874	-1.43137	-1.22089	-1.46887	-1.04933	-1.29449	-1.22926	-1.29526	-1.00191	-1.07845	-0.951694	-1.26401	-1.4946	-1.35324	-1.51407
OTUB1	0.260394	-0.379252	-0.26686	-1.03742	-0.903516	-1.03751	0.1797	0.66416	0.149716	-0.69769	-0.222384	-0.742901	0.450936	0.354838	0.153032	0.454898	-0.417448	0.424972	-1.65495	-0.942432	-0.860555	-1.11145	-0.72851	-0.468564	-0.945145	-0.555012	-1.19225	-1.57373	-1.63817	-0.788575	-1.42491	-0.806809	-1.11252	-0.61968	-0.530543	-0.766716	-1.08647	-0.579681	-1.27184	-1.0399	-0.450299	-1.08985	-0.922437	-1.20432	-1.57111	-0.523593	-0.410174	-1.0704	-1.08266
EIF4A1	0.103019	0.0326258	-0.199972	-0.634022	-0.942928	-0.554841	-0.215224	0.562594	0.791586	1.23225	-0.0999703	-0.200886	0.361509	0.321924	-0.336384	0.700514	0.542292	0.484599	-1.2129	-1.2121	-0.848509	-0.670372	-1.02775	-1.17048	-1.1366	-0.560296	-0.894885	-0.799578	-1.38238	-0.56876	-0.542988	-0.850829	-0.553086	-0.913708	-1.38399	-0.909904	-1.02641	-0.38268	-0.753048	-0.228576	-0.725571	-0.0919967	-1.0888	-0.773593	-1.13472	-0.628915	-0.284805	-0.699482	-0.202193
SART3	-0.461332	-0.475301	2.01125	0.54522	0.14323	-1.21612	-2.30493	-2.02546	1.93386	1.3758	-0.375787	1.07737	-2.01307	1.67632	1.5403	-2.44976	2.37554	-1.88416	-2.16595	-2.31654	-1.42452	0.285742	-1.17796	-0.116942	-2.21263	-3.56084	-1.79002	-1.46419	-3.37952	-3.22133	0.360697	-1.61005	-1.76891	0.163298	-2.93944	0.664899	2.41794	-0.827516	-3.39199	-0.319812	-2.97077	-0.0725463	-2.55263	-2.41129	-1.9744	0.906533	-2.20551	-2.73178	0.140279
COL6A3	-0.698792	-0.691873	-0.648107	-0.297556	-0.41457	-0.370864	-1.19428	-0.961969	-1.04722	-0.179894	-0.171259	-0.161521	-0.879513	-0.645375	-0.579153	-1.23237	-1.25374	-1.47228	-0.522331	-0.611621	-0.41572	-0.903808	-0.937569	-0.977037	0.508892	0.254725	0.0250701	0.217561	-0.130921	-0.0599217	-0.792058	-0.758426	-0.664631	-0.883369	-1.02514	-0.976431	0.1215	0.0480987	0.0344605	-0.593244	-0.235924	-0.559132	-0.404765	-0.558392	-0.633246	-0.730397	-0.761022	-0.682466	0.858943
RPL27A	-0.17427	-0.18153	-0.22737	0.372103	-0.341772	0.138872	-0.575286	0.428005	0.382589	0.979936	0.988275	0.73122	-0.0387971	-0.067888	-0.0260867	0.575404	0.119042	-0.127825	-1.18529	-1.22892	-0.736235	-0.543526	-0.430201	-0.68075	-0.57149	-0.900386	-1.14045	-0.644156	-0.647502	-0.597092	-0.869968	-0.816287	-1.18066	-0.736197	-0.491797	-0.511073	-1.37502	-0.918399	-1.39486	-0.881483	-0.892479	-1.06235	-0.583427	-0.878787	-0.822727	-1.12334	-1.09366	-1.13919	-1.21707
PSMD11	-0.000211055	0.575161	0.0541629	-1.19564	-0.743311	-1.04619	0.283578	0.894599	0.628422	0.420101	-0.248297	-0.255055	0.399626	0.628083	0.669472	0.531198	-0.460158	0.217584	-0.277883	-0.551134	-0.656395	0.0793798	-0.521336	-0.157737	0.0863976	0.405062	-0.118144	-0.603718	-1.04651	-1.0509	-0.237803	-0.217737	-0.380439	-0.565418	-0.930886	-0.637461	-0.513725	-0.834576	-1.49325	-0.616759	-1.12912	-1.16621	-1.61859	-1.65506	-1.5974	0.358779	0.194038	0.0699929	-0.866497
AP3S1	-1.97284	0.266618	1.59453	-4.58555	-0.784467	-0.0506769	-0.534559	0.770741	1.22844	0.55063	1.69208	0.697976	-1.2769	0.432244	0.0493382	-0.243818	-0.467625	-0.59989	-0.612122	-0.940739	-4.12413	-4.32905	-1.02762	-0.76844	-2.48026	-1.94199	0.262744	-3.32472	0.827594	-2.1687	-3.53038	-1.81047	-1.69139	-2.1526	-3.10626	-4.17114	0.0738616	-2.05312		0.0697099	0.655175	-1.00429	0.0772698	-3.04442	-1.95947	0.393443	0.378061	-4.56795	0.663073
U2AF2	0.393501	0.433245	0.42356	2.48559	1.97273	1.41438	-0.134132	-0.425515	-0.659811	1.25604	1.40417	0.609673	-0.475667	-0.150101	-0.383335	0.183381	0.0411316	0.20421	-1.20534	-1.37191	-1.71821	-0.973397	-0.688794	-0.911184	-1.28628	-1.3353	-1.741	-0.92721	-0.677826	-1.4879	-1.78801	-2.17933	-2.53557	-1.57718	-1.31982	-1.27203	-0.729677	-1.65473	-0.705787	-0.980414	-0.829337	-1.45921	-0.512795	0.0273286	-0.183412	-1.26901	-1.81869	-1.21046	-1.52658
ITIH4	-1.20757	-1.80077	-1.29395	-0.763302	-1.09485	-0.909834	-2.3576	-1.20511	-1.00392	-0.464589	-0.303016	-0.0094229	-2.05552	-2.1632	-2.20053	-0.6875	-0.950287	-1.08786	-0.396814	-0.742415	-0.570451	-0.813564	-0.729073	-0.698593	-0.706727	-0.695328	-0.37392	1.09738	1.62025	0.94403	-1.29599	-1.27947	-1.1272	-0.362765	-0.413938	-0.348179	0.710934	1.41976	1.10045	0.218908	0.103031	0.426699	-0.909499	-0.8087	-0.796236	-1.5826	-1.80863	-1.07283	0.170279
ARPC4	-0.128203	-0.307528	-0.381471	-0.845711	-0.934121	-0.973946	-0.332986	-0.357456	-0.106481	-0.499425	-0.221664	-0.323715	-0.035335	-0.153966	-0.424976	0.254737	-0.31363	-0.126039	-0.866875	-1.0487	-0.493934	-0.956926	-0.591504	-0.345358	-0.569369	-0.662453	-0.415395	-0.528863	-0.401731	-0.160573	-0.779691	-0.424492	-0.00829081	-0.576135	-0.293718	-0.445848	-0.250696	-0.376191	-0.3122	-0.585097	-0.30426	-0.624081	-1.2563	-0.507226	-0.939196	-0.356088	-0.868916	-0.746778	-0.711962
PCBP1	-0.017265	0.560607	0.552879	1.75413	0.473488	0.736395	0.697868	0.737138	0.858009	1.28296	0.520066	1.40336	0.420575	0.2337	0.0389537	-0.169431	-0.0767255	-1.08847	-0.782585	-1.51045	-0.86365	-1.60144	-1.22786	-0.823948	-0.909039	-0.512796	-0.690594	-0.148443	0.0856297	-0.166473	-0.311553	-0.201138	0.240419	-0.990606	-0.579714	-0.776806	-0.291967	-0.0147852	-1.70367	-0.0247856	-0.261857	-0.0669088	-0.438974	0.116807	-0.665251	-0.352185	-0.142381	0.0332525	0.0210455
COPB2	1.06532	0.829236	0.587431	-1.02026	-0.555755	-0.538713	0.328468	1.12904	0.935934	-1.37321	-0.558376	-1.7316	0.348486	0.279595	0.25945	0.505859	-0.877011	-0.661792	-1.40009	-1.72719	-1.48908	-1.17993	-1.20354	-1.1761	-1.4115	-2.06429	-1.60183	-1.28692	-1.51979	-1.6075	-0.518562	-0.209473	0.119159	-0.95409	-0.724545	-1.62658	-0.580992	-1.42143	-1.06542	-1.07619	-0.971241	-1.20298	-1.25281	-0.799465	-0.94922	0.452543	0.146734	0.316851	-0.401578
HARS	0.0204404	-0.733459	-0.0986141	0.14708	-0.0261082	-0.579476	-0.0846458	0.203239	0.0964981	0.0200497	0.269896	0.490338	-0.274294	-0.629704	0.253681	0.380965	-0.114	0.0507428	-0.958239	-0.9443	-0.920961	-0.710404	-0.972865	-1.187	-1.34365	-1.51794	-1.42676	-0.70899	-0.639111	-0.614447	-1.32546	-0.880165	-1.52001	-1.24781	-1.29054	-1.49348	-0.748859	-1.00982	-0.655474	-0.320544	-0.26379	-0.533929	-0.0848892	-0.0164445	0.0557069	-0.505501	-0.651269	-0.685493	-0.579029
EGFR	-1.40351	-2.07562	-2.01153	-0.632398	-1.03674	-0.602017	-0.968068	-0.993038	-1.19256	-0.63576	-0.884496	-1.27655	-0.797862	-1.84191	-1.04766	0.552164	-0.0996977	0.0460489	-1.89253	-2.19584	-1.9414	-1.70144	-1.24862	-0.96959	-2.41439	-2.5601	-2.37464	-0.548746	-0.902937	-0.245494	-2.15217	-2.44172	-1.88077	-1.5108	-1.75536	-1.98676	-1.35004	-1.6172	-1.50997	-0.730404	-1.04375	-0.924584	-1.88719	-2.11833	-1.99273	-2.77624	-3.41313	-3.66192	-1.98813
DARS	-0.0767303	-0.462255	-0.599435	-0.0141742	-1.1621	-0.767399	-0.150054	0.153502	0.224988	-0.208392	-0.145608	0.571951	-0.0019384	-0.121596	-0.441205	-0.107582	-1.3944	-0.358893	-0.574921	-0.761455	-0.766443	-0.397062	-0.660827	-0.320051	-0.313874	-0.245988	-0.851625	-1.27275	-0.831474	0.270665	0.344441	-0.106045	0.00751602	0.178546	-0.344669	-0.0467896	-0.997119	-1.06649	-0.963031	-0.60318	-0.703885	-1.01119	-0.695956	-1.54797	-1.26622	-0.0932634	-0.714424	-0.904336	-0.40908
CORO7	0.295876	-0.0544449	-0.188852	-1.21506	-0.37613	-0.813435	-0.496504	-0.662542	-0.888581	0.0243761	-0.947423	-0.0953785	0.78827	-0.0279031	-0.311056	-0.120528	0.629435	0.810077	0.436269	0.714241	1.00778	-0.762637	0.266315	-0.245216	0.693953	0.571497	0.12315	0.487717	1.06516	0.51961	0.36102	-0.272959	0.448472	0.042861	0.495555	1.16219	-0.74783	-0.913545	-0.648819	-0.833237	-0.354833	-0.408488	-0.253768	-0.214282	0.697127	-0.484748	-0.566882	-1.44791	-1.83543
FN3KRP	-0.787254	-0.996377	-1.2096	-1.24713	-1.58404	-1.46147	-0.823608	-0.866025	-0.922884	-2.86702	-2.8017	-2.8958	-0.53637	0.177685	0.130284	-0.957966	-0.29054	-0.130974	-0.572821	0.128327	0.223283	-0.146511	0.554209	0.702661	-0.723206	-0.240457	-0.0164597	-1.31069	-0.671842	-0.824001	0.198217	0.294349	-0.207202	-0.426594	0.0339832	-0.0105345	-2.25649	-1.97603	-1.98286	-0.186991	0.450907	0.623208	-1.40078	-0.92446	-0.555674	-0.493911	0.203369	0.512618	0.0157231
S100A10	-1.53369	-2.17169	-0.657407	-0.721535	-0.865699	-1.21566	-2.09971	-1.60271	-2.09818	-1.13317	0.591917	-0.0270508	0.880293	0.405633	1.29692	-0.282339	-1.00844	-1.01055	-0.958011	-1.12034	-1.09	-1.32613	-1.49834	-1.77294	-1.22397	-0.0224364	-0.0148647	-0.522758	0.147412	-0.170748	-2.04665	-2.04798	-1.91547	-1.69941	-1.2214	-1.36931	-0.992139	-1.33648	-1.71709	0.293094	0.581751	0.734207	0.11257	-0.491777	-0.134443	0.130556	-0.281697	-0.104	-0.0919219
XPNPEP1	0.0657729	0.73986	0.995691	-1.30974	0.209855	-0.873331	1.90163	0.916842	1.13313	-1.27273	-0.951377	-0.995472	1.05357	1.86077	1.90063	1.38201	1.63903	1.92681	-1.73698	-0.831919	-0.565063	-1.84485	-0.564527	-0.491377	-1.30269	-1.31742	-1.14626	-1.16058	-1.27389	-1.85413	-1.60113	-0.620768	-0.632242	-1.43431	-1.85994	-0.695932	-0.727677	-0.784092	-1.32859	-2.17304	-1.4032	-1.34384	-1.40003	-1.50371	-0.885646	-0.805784	-0.498148	-0.716535	-1.03959
NUTF2	0.33736	-0.123704	-0.403665	-0.0851327	-0.0728498	0.00412319	-1.05392	0.094294	0.600905	-0.884528	0.298245	0.263208	-0.783336	0.391615	0.436642	-0.338971	-0.358897	-0.0891998	-1.26174	-1.01435	-1.17729	-1.33259	-1.24645	-0.242073	-1.33481	-0.357169	-0.525071	-1.38595	-1.11159	-1.64549	-0.526963	-1.28503	-0.932251	-0.933378	-0.967359	-1.05725	-1.2495	-1.12411	-0.418722	-0.748647	-1.16526	-0.922995	-1.21835	-1.10699	-0.14135	-1.24311	-0.917853	-1.25128	-0.33349
UFL1	-0.653957	-0.693342	-0.907866	-1.19505	-1.21814	-0.72047	-0.212596	-0.471733	-0.344632	0.211078	-0.397712	-0.528694	-1.26954	-0.797894	-1.09519	-1.24366	-1.24393	-1.20024	-0.798856	-0.960596	-0.739105	-1.83842	-1.32583	-1.87052	-0.911958	-2.12492	-1.92767	1.42457	2.0195	2.43118	-0.103669	-0.1859	-0.0463655	-0.612581	0.0362698	-0.0409418	-0.152415	0.337523	0.202796	0.990499	1.10961	2.06844	-0.603333	-0.563871	-1.03761	-0.980324	-1.01794	-0.889576	0.62875
TARDBP	0.0709684	-0.555675	-0.185518	-1.88528	0.236164	0.00401839	0.247504	0.205584	0.304928	-0.498873	-1.89266	-1.50351	-0.40866	-0.391953	-0.0426062	-0.664384	-0.265296	-0.2546	-1.15126	-0.147857	-0.476632	-1.10608	-1.10442	-0.859767	-0.742076	-1.26862	-1.27201	-1.18689	-0.930567	-0.4407	-0.491375	-0.22679	-1.31036	-1.00492	-0.326964	-0.685481	-0.0741481	-0.0325888	-0.453228	-0.582675	-0.901458	-0.89777	-0.92436	-0.144092	-1.4163	-0.662751	-1.37393	-0.15444	-0.103914
SLC2A1	-1.01483	-1.52088	-2.43778	-1.06866	-0.577933	-1.1287	-0.554135	-0.231192	-0.289917	0.402851	0.268011	-0.709131	-1.26666	-1.76569	-1.53398	-0.763749	-1.45299	-0.678883	-2.11872	-1.88901	-2.33054	-1.79912	-1.77292	-1.47956	-1.6522	-1.79777	-2.61911	-0.859907	-1.44805	-1.29954	-1.71431	-1.48541	-2.62427	-1.50608	-1.94484	-1.69488	-0.808433	-1.05196	-1.14841	-0.953917	-1.29544	-0.859144	-1.03725	-1.07917	-0.550476	-1.9477	-1.75674	-1.92239	-1.48444
BID	-0.978543	-0.826338	-0.928215	-0.64378	-0.911278	-0.82964	-1.71728	-1.87823	-1.87626	-0.712584	-1.35945	-0.265249	-1.59117	-1.1859	-1.51962	-1.95221	-1.33571	-1.07408	-0.67788	-0.64001	-0.56043	-1.49397	-1.33364	-1.33566	-0.179895	-0.306996	-0.33402	-1.11509	-1.00473	-0.967437	-1.41959	-1.45285	-1.69234	-0.838283	-1.00694	-0.715649	-0.873466	-0.268137	-0.375567	0.147407	0.393424	0.187489	-0.115951	0.0229418	-0.765567	-0.198154	-0.370116	0.0155266	0.0258333
PGLS	0.735182	0.329169	0.278401	-0.0652748	-0.432824	0.892756	0.311296	0.879366	0.488828	0.627843	1.2385	0.476784	1.00472	0.513419	0.486137	0.654295	-0.214165	0.420292	-0.92983	-1.30203	-0.723508	-0.397578	-0.663453	-0.955657	-0.93235	-0.404046	-0.62998	-0.250956	-0.517004	-0.474555	-1.06282	-0.567182	-0.766055	-0.759241	-0.549051	-0.276235	-0.746829	-0.131869	-0.572667	0.168569	-0.354699	-0.0111489	0.295058	-0.27817	0.00411196	-0.218622	-0.768405	-0.725053	0.0273811
DDOST	0.93867	0.844502	0.66001	0.72107	0.702438	0.450354	0.986308	1.14866	0.237039	0.247328	0.810263	-0.598444	1.1761	0.30709	0.347378	0.372743	0.549807	0.375728	-0.726838	-0.641383	-0.681312	-0.357439	-0.467279	-0.248374	-0.646925	0.153343	0.124325	-1.49497	-1.36335	-1.18882	-0.666357	-0.322343	-0.0631987	-1.25988	-1.0469	-1.06561	-1.23736	-1.10691	-1.98959	-1.25854	-1.14186	-0.980843	-0.229189	-0.273159	-0.660139	-0.101346	-0.191586	-0.337692	-0.661343
PLBD2	1.75867	0.843651	-0.204331	2.224	2.16616	2.37191	0.241045	-0.889487	0.205296	-0.343868	-1.62037	-0.413437	0.278602	0.482189	1.06621	-0.561039	0.1033	0.0354119	-0.479203	-1.87987	-0.355685	-1.84763	-1.18589	-0.608371	-1.70162	-1.35076	-0.850365	-0.392711	-0.434305	-0.238713	-0.689087	-0.789762	-2.23793	-1.56625	-2.41764	-2.30663	-1.69153	-3.53578	-0.968637	-1.13333	-0.753986	-1.58037	-0.757061	-2.44732	-2.46086	-2.31469	-2.11165	-1.19701	-1.2019
CCT3	-0.365734	0.14343	-0.524816	-0.128415	0.119222	0.0274597	-0.0157577	-0.335097	-0.457231	-0.5527	-0.982819	-1.49453	-0.578214	-0.204011	-0.218195	-0.0520584	-0.538451	0.0929758	-0.710453	-0.468628	-0.546038	-0.831307	-0.579454	-0.380161	-1.08794	-0.524031	-0.234095	-0.383911	-0.328509	-0.315294	-0.652405	-0.731048	-0.753911	0.251008	0.378325	0.41778	-0.295664	-0.180685	-0.346314	-0.165235	0.0881258	-0.105731	0.0343847	0.200402	0.368977	-1.01206	-1.02237	-0.957366	-0.519383
LIMD1	-3.24638	-2.50762	-2.41673	-0.241655	0.0897382	2.28034	-1.41245	-0.927255	-2.53247	0.170196	3.64507	-0.510784	-1.38774	-2.20006	-2.23495	0.118343		-2.10256	-0.0990173	0.409561	0.802508	-2.63255	-0.373732	-2.61855	0.897869	-0.526488	0.691097	1.92697	-2.14646	1.32216	-2.53897	-0.137136	0.609639		-0.135845	0.721301	-2.60613	-2.75623	-3.11059	0.364009	0.873536	0.201693	-0.284231	0.155069	-0.376011	-3.43061	-2.1313		-0.0137706
ACTR1A	-0.428243	0.260225	-0.266258	0.28724	-0.201462	0.666569	-0.771104	0.285521	-0.983194	-0.569307	-1.41843	-1.60863	0.615531	0.577953	0.376284	0.0243064	-0.306218	0.0734068	-0.525607	-0.72592	-0.578277	0.212036	0.0974358	0.00337188	-0.510827	-0.253415	-0.284842	-0.541875	0.352034	-0.610413	-0.192459	-0.469454	-1.11489	-0.0886929	0.610268	0.722781	-0.714526	-0.705261	-1.42367	0.560221	0.352728	0.577377	-0.230735	0.361957	0.68393	-1.14556	-0.628019	-0.78656	-0.259725
CAPS	-0.632894	-0.91604	-0.69114	-0.348713	-0.413507	-0.610163	-1.24559	-0.175774	-0.269981	-0.0880657	-0.0434449	-0.035594	-1.47104	-1.45742	-1.67466	0.0051744	-0.773691	-0.49351	-1.59599	-1.8897	-2.16152	-1.59681	-1.51833	-1.38867	-1.61565	-1.6295	-1.67035	-1.01022	-0.740387	-1.20355	-1.59165	-1.6721	-1.41332	-1.54029	-1.76181	-1.61876	-1.05007	-1.18259	-0.73434	0.597175	0.394065	0.495751	0.53043	0.26329	0.406996	-2.01353	-2.03024	-1.96049	-0.716519
MCTS1	0.752109	-0.270398	0.216554	1.79006	1.64405	0.59436	1.09806	0.310535	0.182094	-0.105903	-0.112244	0.121129	0.406712	-0.39623	-0.496034	-0.216991	0.757541	-0.805511	-0.562142	-0.169916	-0.369337	-1.07559	-0.576832	0.410999	-0.883669	-0.8933	-0.193518	-0.839433	-0.707589	-0.839576	-0.141011	-0.567718	-0.0347272	-1.28781	-0.236399	-1.13404	-1.23242	-1.44088	-0.272645	-0.753805	-1.91654	-1.36776	-0.892066	-0.618065	-0.959887	-0.898349	-0.604282	-1.12664	-1.08147
HSPB1	-1.49154	-1.50111	-1.42914	-1.10804	-0.838691	-0.981217	-0.796391	-1.29228	-1.83728	-1.54992	-1.27607	-1.1837	-1.1785	-1.20612	-0.895722	-1.20261	-1.1444	-1.46162	0.131614	0.13045	0.277405	-0.924205	-0.87507	-0.740888	-0.395949	-0.524797	-0.82309	-0.131684	0.0171453	-0.243387	-0.535141	-0.326144	-0.100905	-0.0767915	0.336302	-0.0462164	-0.561611	-0.64904	-0.765674	-0.191097	-0.151633	-0.403593	-0.471737	-0.940579	-0.919171	-1.09291	-0.992187	-0.891961	-0.0892074
PFKM	0.644427	0.773509	0.470471	-1.0125	-1.12037	-1.06992	0.169683	0.634048	0.553981	-0.866391	-0.494566	-0.475654	-0.0575156	-0.493935	-0.614823	0.0256483	-0.397479	-0.394625	-0.805449	-1.1629	-1.19913	-1.11567	-1.41837	-1.35172	-0.764062	-0.981262	-0.998356	-1.50467	-1.96111	-1.47088	-0.363677	-0.672575	-0.420688	-1.19764	-1.13877	-1.53524	-0.957982	-1.34371	-1.72143	-1.55181	-1.7665	-1.83429	-1.18434	-1.84714	-1.56912	-0.010599	0.120648	-0.338296	-0.65606
GSTZ1	2.30633	1.48611	2.27794	3.00766	3.67525	2.16217	0.176725	1.55056	1.89395	0.601365	0.727389	-0.392376	-0.18723	1.28903	-0.0829597	0.750908	0.658249	1.68395	-1.71739	-1.46074	-0.217146	-1.28087	-0.34276	-1.05848	0.126605	-2.83036	0.059165	-2.01499	-2.11604	-0.882467	-0.914471	-1.13553	-1.05773	-0.612194	-0.49699	-1.02934	-1.47534	-1.7844	-1.14005	-1.26444	-1.40609	-0.39266	0.33926	-0.551425	-1.50734	0.097932	0.00533262	-2.6527	0.76904
ARF5	-0.0862914	-0.239852	-0.360405	0.214836	-0.114008	0.265221	-0.756855	-0.314079	0.33151	-0.814696	-0.909441	-1.17517	0.0360222	-0.566692	-0.207929	0.237514	-0.239004	-0.32746	-0.452859	-0.823161	-0.452677	0.319988	0.464739	-0.0545585	-0.412487	-0.845017	-0.605517	-1.28677	-1.40542	-1.30796	-0.131719	0.475896	-0.151718	-0.170808	-0.0714049	-0.370923	-0.177045	-0.663822	-0.503116	-0.0541381	-0.0747212	-0.0168782	-1.30824	-0.965756	-1.18206	-0.389371	-0.48936	-0.557509	-0.0598401
ENO3	-3.01761	-3.01407	-3.19999	-2.19686	-2.27915	-2.28634	-2.97986	-3.28686	-3.28944	-2.28813	-2.20748	-1.79696	-3.03367	-2.90897	-2.86914	-3.0083	-2.6273	-2.93568	0.803893	0.75797	1.04548	0.974363	0.721495	0.454016	0.466339	0.204601	0.11778	0.511223	0.239459	0.310357	0.560583	0.610001	0.584227	0.974183	0.530826	0.647393	1.31947	1.23494	1.26146	0.637448	0.705478	0.572752	0.244788	0.949063	0.93984	1.10374	0.891485	0.956586	0.671744
SERPINB6	-0.976748	-1.13655	-1.31777	-1.63126	-1.19312	-1.68819	-0.749669	-0.780813	-0.451892	-0.643966	-0.0819249	-1.04481	-1.59001	-0.649027	-1.27419	-0.489881	-0.777035	-1.00522	-0.977111	-0.328419	-1.01115	-0.380356	-0.836988	-1.43835	-2.53886	-2.08831	-1.59962	-1.08546	-0.39894	-0.50096	0.0115389	-0.318043	-0.0821577	-0.964725	-0.841942	-0.813861	0.168307	0.0200447	0.235302	-0.155654	-0.508683	-0.323245	-1.73834	-1.33681	-1.38961	-0.560319	-0.636605	-0.283225	-0.0378444
NME2	-0.647024	-0.398408	-1.50216	0.207054	-0.111115	-0.198782	-0.782287	-0.315831	-0.157563	0.0960293	-0.482326	-0.649955	0.252507	0.903911	0.432981	-0.318849	-0.573207	-0.0266653	-1.09419	-0.953734	-0.827535	-0.507986	-0.944812	-0.791631	-0.00295672	-0.224176	-0.109311	-0.723107	-0.402853	-1.00647	-0.342941	-0.399537	-0.949501	-1.07431	-0.315328	-0.471496	-1.48115	-1.54352	-1.1211	0.22473	0.314067	0.232492	-0.554895	-0.0886964	-0.286868	-0.60517	-0.987868	-0.952864	0.404088
CBX3	1.61788	-0.336339	1.00636	3.12953	2.45266	2.71361	-0.242103	-0.168804	1.11538	2.2792	0.755651	1.25057	-0.435608	0.502894	-0.117718	-0.11188	-0.282636	-0.0375879	-1.86968	-2.68083	-1.65	-1.23532	-1.03406	-1.63873	-1.52754	-1.65503	-1.88412	-1.47822	-1.66488	-1.6987	-1.87701	-1.69538	-0.852969	-2.44788	-2.40929	-1.80169	-0.844098	-1.57542	-2.45541	-1.18853	-1.22529	-1.43261	0.130445	-0.752458	0.294674	-0.549048	-0.847387	0.0496601	-0.432843
IGKV1D-33	0.320546	0.300855	0.371973	0.218862	0.0145006	0.326423	-0.00526419	0.182857	0.0596089	-0.242789	0.203581	0.0583444	0.399857	0.264076	0.301664	0.312291	0.21721	0.225321	-0.346721	-0.089434	-0.00659257	-0.180612	-0.383692	-0.736824	-0.399637	-0.678052	-0.615081	-0.568504	-0.759297	-0.706329	-0.707144	-0.811737	-0.641061	-0.441145	-0.531925	-0.0449519	0.439686	0.236201	0.2667	-0.747672	-0.761534	-0.309586	-1.9779	-1.08042	-1.93301	-0.850232	-0.802621	-0.523684	-0.0731044
GNAI2	0.0729514	0.279776	0.151108	-0.277594	-0.333556	0.15331	-0.408875	0.330843	-0.0498289	-0.510719	-0.18775	-0.0874147	-0.455408	-0.632275	-0.23146	0.0210096	-0.418143	-0.0406861	-1.7583	-1.02525	-1.058	-1.69983	-1.71242	-1.40057	-1.51185	-1.04794	-1.10855	-0.542055	-1.71117	-1.80583	-1.73209	-2.20201	-1.86943	-1.26352	-1.02447	-1.30781	-0.94915	-1.28926	-0.93008	-0.117015	-0.216733	-0.690933	-0.776757	-0.875667	-0.727601	-1.09124	-1.32654	-1.44036	-0.345229
TBCB	-1.41375	-1.37493	-1.53682	-0.996205	-1.08343	-1.0325	-0.795847	-0.919581	-1.12747	-0.802399	-1.07736	-0.583515	-1.58293	-1.29706	-1.33247	-1.3757	-1.05521	-1.04423	-0.843747	-1.4246	-1.19919	-1.06191	-1.14818	-1.26717	-0.935222	-1.45214	-1.71309	-0.749977	-0.938482	-1.05429	-0.944387	-1.10963	-0.86032	-1.02638	-1.07608	-1.24194	-0.786184	-0.775029	-0.964367	0.1909	-0.0512171	-0.104788	0.123565	-0.169241	-0.171064	-0.956554	-1.27973	-0.989113	-0.0845721
CFL2	-0.028175	-0.235189	-1.47033	0.66392	1.0617	0.228192	0.587182	0.832753	0.646901	0.301963	0.34614	0.219217	0.680164	1.56482	0.606609	0.846519	-0.107788	0.65227	-1.25256	-1.157	-1.16329	-0.389489	0.0498688	-0.393468	-0.925532	-0.724494	-1.13596	-0.822903	-0.0444711	-1.32728	-0.712526	-0.406074	-0.484078	-1.01827	-1.48976	-1.35421	-1.43389	-2.07796	-0.94393	-0.845636	-0.463875	-1.37978	-0.810203	-0.697431	-0.642883	-1.91662	-1.35807	-1.13805	-0.776795
ILK	-0.157455	-0.387756	-1.11761	-0.213579	0.0194538	0.0128348	-0.370191	-1.19241	-1.47455	-0.327935	0.179893	-0.0428588	0.179906	0.22672	0.00321273	-0.676975	-0.056359	-0.594998	-0.540676	-0.373864	-0.44184	-0.364032	-0.0544433	-0.079098	-0.515253	0.411469	0.443552	-0.96639	-1.19267	-1.19811	-0.164457	-0.185852	-0.636209	-0.980954	-0.702931	-1.11766	-0.402834	-0.575396	-0.535052	-0.502894	-0.510051	-0.524629	-1.08192	-0.509199	-0.676298	-0.692622	-0.729445	-0.54225	-0.098303
COX6A1	1.30526	-0.776298	1.38786	-0.877185	-2.3078	-0.17329	1.58052	1.2941	1.84531	1.19251	1.28571	-1.18276	-0.516845	1.7107	1.15456	0.452701	0.447563	1.13417	-0.661857	0.0219064	-0.195209	0.686432	0.316178	-0.350859	-0.464203	-0.0962562	0.0464188	0.701103	0.421048	0.946027	-5.47216	-1.20624	-0.365961	-0.290503	0.0628859	0.566644	0.250392	0.942501	0.427465	0.212846	-0.097329	-0.553621	-0.451363	0.286056	0.090824	-0.929365	-0.631777	-1.03623	-0.646924
MRPL37	-0.0830262	0.131688	-0.64758	-1.08396	-0.368025	0.349666	-0.0721442	-0.108242	-0.719441	-0.602038	-2.39475	-2.3899	-0.427722	-0.369394	-0.910216	0.433129	0.435875	0.199522	-1.0777	-0.967752	-1.39738	-0.326573	-0.724464	-0.354714	-0.942155	-1.30514	-1.60368	-1.19591	-2.2692	-1.22473	-0.635746	-0.846433	-1.0857	-1.23873	-1.16693	-1.5437	-1.62663	-1.78235	-1.73731	-2.53965	-2.16706	-1.05384	-1.47477	-0.128836	-0.68825	-0.087622	-0.153962	-0.148659	-0.437106
PSMC6	0.262361	1.0588	0.0455542	0.133277	0.78746	0.293	1.02833	0.00148813	0.37636	2.05914	1.54623	0.250107	1.36597	1.29861	1.24734	1.02498	0.963496	0.936317	-0.290069	0.301143	-0.0498255	-0.322819	0.0616303	-0.271042	-0.917183	-0.0143249	0.462115	-1.76552	-0.176657	-0.31572	-1.49336	-1.1526	-0.597943	-1.42847	-1.14219	-1.45402	-1.19278	-1.80014	-0.545723	-1.01349	-1.16241	-1.24537	-0.962099	-0.189038	0.507257	-1.53539	-1.44896	-1.4887	-1.92818
ME3	0.589138	-0.736531	0.639804	1.48242	1.56059	1.01751	0.691262	0.992731	1.42827	0.941984	0.49046	0.245798	0.45504	0.889914	0.825905	0.503603	1.32139	1.38951	-0.809019	0.102722	-0.91387	-0.564299	-0.249261	-1.68233	-1.03198	-0.718785	-1.66107	-0.985646	-2.23616	-2.07778	0.0571046	-0.78248	0.0816193	-0.676639	-1.0462	-0.868829	-0.381833	-1.03832	-0.0999247	-1.16059	-0.698755	-1.57008	-1.10484	-0.561372	-0.670942	-1.21569	-0.089081	-1.12789	-0.999576
PSME2	-0.929627	-1.36977	-1.16243	0.701585	0.801062	1.01137	-0.200333	0.380204	-0.125258	0.508212	-1.02138	-1.03375	-0.412542	0.527078	0.483673	-0.581288	-0.52391	0.189738	-0.350381	-0.453405	-0.464877	-0.618042	-0.769001	-1.31641	-1.39916	-0.283245	-0.440052	-0.490334	-0.00193703	-0.125474	-0.0180944	-0.557124	-1.47034	-0.0265446	0.839809	0.526537	-0.205626	-0.278438	-0.513714	-0.385504	-0.227834	-0.098602	-0.448605	-0.498882	-0.509307	-1.81864	-1.05634	-1.42128	-0.860002
ACP1	0.81926	0.88825	0.77641	-0.699914	-0.857553	-0.644722	0.398687	1.00389	0.928396	0.125937	0.395927	0.0154548	-0.233555	-0.646891	-0.705029	0.284227	-0.718972	-0.317473	-0.686076	-0.690401	-0.875591	-0.732142	-1.06093	-0.936611	-0.926387	-0.671733	-1.04936	-0.851949	-1.42289	-1.05097	-0.284661	-0.515964	-0.349147	-0.256599	-0.217819	-0.703733	-0.816906	-0.667467	-0.780848	-0.312375	-0.369381	-0.32305	0.0247204	-0.238859	-0.105162	-0.117078	-0.0147031	-0.338908	-0.189364
G6PD	-0.707122	-0.777762	-0.804826	-0.209073	-0.382183	0.153643	-1.61858	-1.42066	-2.17707	-0.105318	0.549574	0.354019	-1.02546	-0.870758	-0.326337	-0.767033	-0.67025	-0.968191	-1.78007	-1.9985	-1.78919	-2.41578	-1.94511	-2.11914	-0.529986	-1.10511	-0.755504	-1.14923	-1.60542	-1.02387	-1.05687	-1.32787	-1.50443	-1.51819	-1.74215	-1.81667	-1.0149	-1.05161	-0.435144	-1.39063	-0.889112	-0.783586	-1.21298	-1.02722	-0.231418	-0.823992	-0.981726	-0.639291	0.257022
COPB1	-0.275746	-0.353992	-0.713438	-0.485673	0.464449	0.325495	0.939178	-0.306071	0.0705076	0.711391	-0.210282	0.948906	0.0484582	1.3463	0.86421	-0.026331	0.476543	0.399631	-0.238977	-0.59723	-0.723739	-0.0505756	-0.0631261	-0.0129806	-1.09449	0.141409	-0.564898	-0.51231	-0.567301	-0.81116	-1.19172	-1.22235	-0.501738	-0.23468	-0.375339	0.00830779	-1.12446	-1.07471	-0.919091	-1.32171	-0.596662	-0.648356	-1.56748	-1.53257	-1.13098	-0.127915	-0.562171	-0.219944	-0.752129
RBM39	-0.397568	0.171421	-0.374326	0.0250613	-0.521283	0.014366	-0.615634	-0.456159	-0.495875	0.969574	2.32141	0.629745	0.236441	-0.183762	-0.434006	-0.673693	-0.976129	-0.703328	-1.00269	-1.26598	-0.741749	-1.49954	-1.66259	-1.60655	-1.52278	-0.870855	-1.01836	-0.202052	0.457545	-0.0870641	-1.49222	-2.3016	-0.835089	-0.701045	-0.526382	0.277006	-1.11282	-1.1775	-0.302965	0.349538	0.75126	0.192346	-0.767087	-0.732576	-1.35966	-1.54951	-1.46766	-1.75211	0.364225
KRT6B	-0.981652	-1.14879	-1.41248	2.31028	2.38989	2.23342	-1.70909	-1.78922	-1.53287	-1.05944	-1.03593	-1.54425	-0.820469	-0.367735	-0.766888	-1.16761	-1.22487	-1.34712	-1.88972	-1.54388	-1.37869	-1.41812	-0.549333	-0.333752	-1.03068	-0.89964	-0.937968	-0.360429	-0.194664	0.0532977	-0.934419	-1.09188	-1.25013	-0.6486	-0.655498	-0.570159	-0.418437	-0.371356	-0.00354266	0.0941498	-0.0179302	-0.032885	-1.02235	-0.891816	-1.05015	-0.764629	-0.778089	-0.503168	-1.11863
CAP1	0.0116494	-0.194219	0.00399358	-0.293562	-0.101319	-0.0380208	-0.619048	0.493632	0.112987	0.115547	0.338665	-0.455876	-0.0426352	0.364626	0.774737	-1.01054	-1.0095	-0.397465	-0.65629	-0.600661	0.0951273	-0.70424	-0.578724	-0.407088	-0.179108	-0.856299	-0.658062	-0.247892	-0.173014	-0.36428	-0.0986592	-0.534382	-0.113842	-0.575553	-0.000334548	-0.12495	-0.329555	-0.533829	-0.578505	0.469515	0.303377	0.395281	-0.215875	0.024487	0.310016	-0.414915	-0.695026	-0.385307	-0.460221
NCL	0.337457	0.121815	0.207991	0.590891	0.772587	0.429884	0.285157	0.36417	0.0646902	0.581524	0.946013	0.444984	-0.377842	-0.478001	-0.15139	-0.348413	-0.273283	-0.298018	-0.622202	-0.830576	-0.403182	-0.905054	-0.817904	-0.828969	-0.76781	-0.740228	-0.725775	-0.142327	-0.566321	-0.618175	-0.815964	-0.685069	-1.35073	-0.345597	-0.513553	-0.793764	-0.704313	-0.902611	-0.840219	-0.503811	-0.408403	-0.570857	0.0464154	0.110092	0.151517	-0.904477	-0.842199	-1.01897	-0.537277
NACA	-0.0852257	-0.205466	0.0035432	-1.52937	-1.21994	-1.09043	0.67555	0.0679482	-0.0727504	-0.288482	0.0778559	-0.440649	0.122607	-0.604917	-0.737413	0.0756849	-0.267588	-0.287531	-1.16156	-1.1961	-0.748096	-0.575145	-1.0333	-0.958409	-0.701904	-0.645886	-0.775676	-0.760017	-0.924397	-0.661142	-0.721129	-0.939616	-0.546576	-0.512278	-0.334505	-0.793037	-0.589316	-0.595092	-0.58214	-0.232141	-0.366776	-0.26474	-1.44641	-1.38786	-1.8718	-0.706961	-0.650574	-1.01293	-0.419767
ENO2	-0.864639	-0.354998	-1.01895	-0.225875	-0.0789426	0.167498	-0.439681	-0.259142	-0.701889	-0.686957	-1.452	-1.51489	-1.65164	-0.684567	-0.905315	-0.898273	-1.26117	-1.36562	-1.99942	-1.73005	-1.88153	-1.70906	-1.46829	-1.42505	-2.20688	-2.06849	-1.55682	-1.96551	-1.96222	-2.1592	-1.57261	-1.68382	-1.33578	-2.01442	-2.13943	-1.88922	-1.45827	-1.09862	-1.74639	-1.62899	-1.64286	-1.95303	-1.79156	-1.56335	-1.48748	-1.66217	-1.6107	-1.46607	-1.04316
VAMP3	-0.0948457	0.442731	0.941896	0.598691	-0.542905	-0.60821	0.282846	-0.255036	0.762725	0.990514	1.60003	1.51363	0.118594	0.591615	0.898111	-0.257451	-0.301559	-0.163989	0.189551	-0.0527023	0.0287968	0.502207	0.50155	-0.51162	-0.362069	-0.964056	-0.929273	0.542038	-0.511997	-0.953414	0.440864	0.435005	0.425502	-0.62022	-0.892276	-0.956203	-0.95582	-1.30164	-1.39932	0.0395692	-1.0343	-0.571012	0.144519	-0.167116	-0.516014	-0.646949	-0.413659	-0.956655	-0.762586
PTBP1	0.912839	0.0112574	0.0262913	2.08382	0.558359	0.970908	1.834	0.764926	0.0392614	0.681677	-0.470584	-0.635433	0.757831	0.964011	0.817867	0.209581	1.20055	0.601403	-0.440421	0.0958016	0.35017	-0.301034	-0.0971185	0.858155	-0.471951	-0.112271	0.0395389	-0.646301	-0.533672	-0.569588	0.0762057	0.192345	0.269768	-1.22966	-1.33837	-0.828724	-0.902005	-1.73924	-1.83146	-1.16501	-0.775904	-1.2286	-0.803636	-0.783982	-1.09589	-0.368356	-0.328631	-0.270247	-0.949678
LACTB	-0.637284	-0.52507	-0.674739	0.784245	0.452377	0.781874	-0.36949	-0.868178	-0.725516	-0.0179788	-0.564721	-0.00458844	-1.12118	-0.824762	-1.07432	-0.899567	-0.906872	-0.893984	-0.388481	-0.291702	-0.0815354	-0.898395	-0.324955	-0.471689	-0.390601	-0.48083	-0.595601	-0.802548	-0.515995	-0.53205	-1.08752	-0.919524	-1.11495	-0.64029	-0.974991	-1.11697	-0.78116	-0.840498	-0.843083	-0.198881	-0.132468	-0.22887	-0.0292872	-0.00782178	0.040354	-0.87069	-1.10277	-0.840856	-0.442971
L2HGDH	-0.0262097	0.495616	-0.611857	-1.11495	-0.50632	-0.574139	0.542373	-0.121078	-0.531054	1.89923	-1.26121	-0.577654	0.339857	-0.36303	-0.181824	1.09434	0.488548	1.6216	0.0175431	-0.540951	0.0439125	0.461	0.780805	0.592482	-0.164993	-0.290337	-0.146321	0.218751	0.149479	0.166381	-0.544709	-1.09882	-1.38551	-0.385229	-0.594468	-0.388104	-0.0402708	0.452588	-0.00202691	-0.286626	0.173465	-0.331034	-0.383738	-0.353483	-0.390828	-0.837393	-0.0626495	-0.616871	-1.36058
DHX15	-0.512219	-1.02927	-1.13231	-1.24132	-0.687797	-0.56255	-0.565963	0.142314	-0.17916	-0.222618	0.254072	0.217122	-0.714978	-2.21598	-1.69338	0.911791	-1.25689	-0.5942	-1.61122	-2.13011	-1.83364	-0.506379	-1.77458	-1.26368	-1.81213	-1.74663	-2.2956	0.0625167	-0.535675	-0.436655	-1.70347	-1.79728	-1.40675	-0.806223	-1.21457	-1.31649	0.202433	-0.675867	-0.48479	-0.9098	-1.06734	-0.848889	-0.192274	-1.41206	-1.08231	-1.81362	-0.39265	-2.23056	-1.29544
PSMC5	-0.544779	-0.871987	-0.949792	-0.345325	0.131687	-0.383828	-1.32995	-1.15196	-0.981686	-0.572746	0.454977	-0.119655	-1.16664	-1.04101	-1.19946	-0.332364	-0.466919	-0.394856	-0.412819	-0.568071	-0.592554	-0.644753	-0.551153	-0.656963	-0.475358	-0.284792	-0.542759	-0.407297	-0.673383	-0.308102	-0.316635	-0.577271	-0.285227	-0.417285	-0.587917	-0.613399	-0.508399	-0.806128	-0.639102	0.309322	0.298828	0.272393	-0.108967	0.0230522	0.268706	-0.420967	-0.357503	-0.408772	-0.0538729
NANS	0.0632275	-0.212631	-0.224272	-0.679694	-0.336307	-0.690835	0.157148	0.253229	0.198982	-0.599058	-0.0701686	0.0230272	0.537876	0.419029	0.448927	1.06593	0.809594	0.723066	-1.92097	-1.60817	-1.39368	-2.06099	-1.33957	-1.30288	-1.60021	-1.67532	-1.32808	-1.31626	-1.29961	-1.15218	-1.3666	-1.69893	-0.818803	-1.377	-1.53328	-1.75947	-1.03928	-1.38998	-0.892405	-1.04638	-1.06044	-1.29703	-1.25359	-1.57685	-1.60872	-1.19106	-1.10387	-1.38711	-0.819723
RTRAF	-0.156084	-0.521841	-0.572914	0.87855	0.932663	0.622319	-0.42873	-1.42793	-0.812361	0.44112	0.549727	0.216319	0.609934	0.192619	0.597588	0.294238	0.189391	0.283148	-1.32146	-1.08164	-1.03055	-0.936827	-0.862202	-0.802503	-1.04898	-0.232078	-0.310097	-0.326286	-0.343736	-2.17283	-1.41086	-1.27202	-1.14901	-1.24398	-0.696609	-0.825204	-1.5411	-1.57593	-0.919127	-0.801827	-0.654877	-1.03092	-0.202583	-0.795834	-0.183539	-1.63217	-1.81884	-1.37646	-1.4087
MRPS18B	-0.781401	0.902237	-0.446384	-1.75149	-0.783456	-0.373722	1.02454	-0.300618	0.037664	0.189543	1.43318	-1.36029	1.59041	-0.140104	-0.596102	-1.80834	0.893557	-1.93428	-1.35376	-1.32782	-3.19092	-2.89868	-2.15594	-2.37786	-0.646066	-3.3302	-2.01712	-3.15804	-3.5957	-2.2822	-1.06205	-0.881513	-2.10728	-2.65343	-3.77119	-1.40542	-1.69769	-1.02107	0.697876	-0.14471	-0.880616	1.04278	-0.393375	-0.249329	-0.142327	-1.60476	-1.46022	-0.901181	0.736045
S100A4	-3.20563	-3.4273	-3.48989	-2.28798	-2.21722	-2.31502	-3.57896	-2.3981	-2.64464	-1.92674	-2.07808	-1.85919	-3.414	-1.45447	-1.74606	-1.53716	-2.35827	-2.34016	-0.477841	-0.855624	-0.76176	-0.382219	-1.03064	-1.23961	-0.826106	0.131779	0.131739	0.750919	0.277088	0.484922	-0.572815	-0.808683	-0.661006	-0.271072	-0.190179	-0.35716	-0.0582667	-0.163314	-0.360513	2.10275	1.74717	1.8434	1.62275	1.56903	1.60628	0.118022	0.102642	0.181373	1.27879
RPL27	0.38775	0.6946	0.326515	-1.28104	-1.51104	-1.12836	0.990875	2.24243	1.55517	-0.301657	-0.607568	-0.349495	0.710086	-0.319759	0.239535	0.905252	-0.0469304	0.621566	-0.0507357	-0.130175	-0.309552	0.276042	-0.438401	-0.00490201	-1.39069	-1.24387	-1.06669	-0.921982	-2.21083	-1.30785	0.198181	0.613655	0.212134	-1.0877	-0.659858	-1.13482	-0.139369	0.248506	0.101038	-0.783764	-0.12362	-0.230823	-1.1481	-1.29133	-1.09902	0.105803	0.152455	-0.059854	-0.148793
PSMB8	-0.836975	-1.3713	-1.66123	-1.4573	-1.59941	-1.47074	-1.15868	1.18066	0.740682	-0.568477	0.879132	-0.0686625	0.358267	-0.383598	-0.2576	0.183462	-1.20855	-0.703911	-1.7783	-2.14	-2.57862	-1.42736	-1.96958	-1.53663	-2.20723	-1.37582	-2.13829	-1.17379	-1.42238	-1.3346	-1.33454	-0.843782	-1.39983	-0.976341	-0.522495	-1.05799	-0.241344	-0.0584904	-0.308923	-1.31399	-1.41355	-0.937667	-2.44171	-1.76055	-1.9242	-1.39798	-1.28783	-1.21601	-1.26934
PSMC4	-0.331265	0.0187921	0.226482	1.3135	1.39508	1.08832	-0.293199	-0.633558	-0.816512	-0.249867	-0.395305	-0.763654	0.182123	0.54441	-0.240733	-0.819293	-0.00250768	-0.0379485	-0.104596	0.574523	-0.328608	-0.44262	0.318185	-0.831538	-0.612287	-0.322493	-0.603692	0.479551	-0.277018	-1.7838	-0.601653	-0.522786	-0.637322	-0.671923	-1.91261	-1.09891	-0.599899	-0.739048	-1.10693	-0.925191	-0.496614	-1.02854	0.364363	1.03484	-1.08043	-0.0966491	-0.532801	-0.0186377	-0.455434
NDUFAB1	-0.54635	-1.13487	-0.931636	-0.966478	-1.04563	-1.14068	-1.70682	-1.41557	-1.33584	-1.57921	-1.48858	-1.71569	-2.01467	-1.76203	-2.03652	-1.18911	-1.09014	-1.45388	-1.09831	-1.22536	-1.31395	-1.11306	-0.960215	-0.983595	-0.878236	-1.36404	-1.4173	-0.973788	-1.131	-0.97344	-0.824599	-1.01025	-0.926634	-1.00669	-0.952325	-0.981083	-0.365819	-0.966232	-0.918243	-0.519842	-0.61945	-0.659867	0.324461	0.311933	0.260349	-0.906392	-1.14751	-0.833813	-0.842645
MRPL44	-1.92689	1.74243	-0.83889	-0.749143	1.1611	2.36485	0.760299	-0.52413	-0.413742	3.89608		-1.82903	-1.57582	-1.47225	-1.27022	-1.2429	-0.955296	-1.0987	-2.06195	-2.51402	-2.01311	-1.98328	-1.67605	-1.32209	-3.07934	-2.61643				-2.61046	-2.33206	-0.181309	-1.58365	-2.19126	-2.56564	-1.99968		-2.76405		-1.75868	0.610221	0.850862	0.232645		-1.97239	-0.705362	-0.900451	-0.590688	0.462664
RAB6A	-0.59731	-0.648621	-0.701025	-0.929298	-0.625871	-1.13732	-0.814054	-0.584172	-0.696315	-0.28681	0.166873	-0.0693705	-0.503536	-0.776871	-0.569854	-0.492904	-0.522479	-0.658478	0.188254	0.237097	0.112515	0.22962	-0.0281266	-0.222881	0.253388	-0.0361804	-0.171272	0.152273	-0.109005	-0.237676	-0.0313256	-0.083146	-0.0868311	-0.549023	-0.486408	-0.620199	-0.128659	0.180093	-0.21965	0.313704	0.132171	0.111003	0.069824	0.0597995	-0.13773	0.413711	0.543181	0.472444	0.641257
PXN	-0.416165	-0.134848	-0.267867	-0.440339	-0.34813	-0.407139	0.928083	-0.40729	-0.288223	-0.128861	-0.104551	0.180622	0.732103	-0.0252296	0.327857	0.279212	-0.10129	-0.115992	-0.557984	-0.64401	-0.780697	-0.163664	-0.345519	-0.488588	-0.394196	-0.372774	-0.468943	-0.848789	-1.33156	-1.15208	0.426675	0.566349	0.31962	-0.396978	-0.50585	-0.622386	-0.493048	-0.161888	-0.0271361	-1.10415	-1.19811	-1.03557	-1.40775	-1.36229	-1.18419	-0.292061	-0.396945	-0.12296	-1.48964
ENPP3	-0.720918	-0.536568	-0.932359	0.509827	0.555301	-0.0450934	-0.624703	-0.210792	-0.426288	0.154479	-0.133085	-0.211814	-1.10221	-0.720056	-1.03561	-1.00738	-0.566785	-0.174447	-1.25606	-1.55867	-1.05722	-0.845641	-0.634326	-0.592985	-0.801156	-1.16607	-1.68788	-0.384505	-0.199834	-0.298048	-1.3061	-2.09336	-1.51912	-0.523086	-0.574493	-1.02409	0.534116	0.0767634	-0.471098	-0.707944	-1.59721	-0.806174	-1.02638	-1.04212	-1.06392	-1.12892	-1.33078	-1.09771	-1.29393
FAM49B	-0.339624	-0.677846	-0.53933	0.119753	-0.74801	-0.447472	-0.302861	-0.362473	-0.806033	0.147249	0.694701	-0.28275	-0.725188	-2.12575	-1.1848	-0.461112	-1.71316	-1.32282	-0.89671	-1.13381	-1.43187	-1.08925	-1.93828	-1.56914	-2.24801	-1.11903	-2.07636	-1.53486	-1.48383	-1.05419	-1.05533	-1.47858	-0.989554	-1.37908	-1.78807	-1.40572	-2.00125	-1.03906	-1.39253	-0.19657	-1.42135	-0.644739	0.247828	0.15273	-0.107111	-1.28896	-0.840377	-0.784009	-0.785072
IPO5	-0.586077	-0.392221	-0.288388	-1.02998	-0.718726	-0.470626	-0.680628	-0.594581	0.106353	-0.778244	-0.450962	-0.760307	-0.20085	-0.29645	0.142014	-0.763357	-0.614088	-0.906103	-0.439166	-1.02029	-0.469397	-0.821581	0.0865625	0.567022	-0.110491	-0.62934	-0.990304	-0.903496	-0.408828	-0.230852	-0.577339	-0.827239	-0.47388	0.297925	-0.248268	-0.0210763	-0.686978	-0.781937	-1.03191	0.0248499	-0.0237793	0.0600105	-0.268811	-0.194299	0.0403372	-0.533991	-0.44694	-0.932998	-1.21933
EIF3E	-0.27613	-1.34704	-1.23385	2.5342	1.38254	1.33759	0.204419	-0.887515	-0.533494	0.540171	-1.57162	-1.08851	-0.608226	-0.457703	-0.24169	-0.902446	-0.0103325	-0.437169	-1.18889	-1.15934	-1.32305	-1.70063	-0.708705	-0.362972	-1.36102	-0.83755	-1.319	-0.379121	0.458172	-0.502937	-1.05164	-1.08782	-2.09817	-0.889193	-1.0904	-1.1881	0.156205	0.229478	0.235415	-1.07465	-0.600852	-0.648955	-0.73055	0.225681	0.15301	-2.07206	-1.87857	-1.59172	-0.415219
CCT8	-1.08114	-1.15762	-0.683624	-1.2366	-1.06946	-1.15905	-0.956471	-0.696691	-0.800268	0.0518114	-0.41161	0.252603	-1.0584	-1.23693	-0.762703	-0.303261	-0.981061	-0.61238	0.385942	0.209054	0.325664	0.187847	-0.152491	0.0464812	0.13727	0.292037	0.115067	0.554665	0.33451	0.691678	0.418934	0.343034	0.71236	-0.00867945	0.485169	0.427935	0.637139	0.51361	0.505205	0.505246	0.503953	0.664142	0.0577224	0.15602	0.0227953	0.150212	0.217729	0.232241	-0.309502
SEC22B	-0.68338	-0.906398	-1.07454	-0.863006	-0.856321	-1.04153	-1.45697	-1.37401	-1.60509	-1.99773	-0.658548	-0.523046	-0.678848	-0.857938	-0.787187	-0.810424	-0.899095	-0.921931	0.411298	0.0552144	0.212093	0.211447	0.0288511	0.33312	-0.21492	-0.204289	0.055012	0.894304	0.956861	0.735351	0.784766	0.365462	0.340259	1.04815	0.588054	0.261936	0.00361131	-0.307954	-0.166331	0.85649	0.297258	0.627564	0.804372	0.981277	1.21919	-0.214618	-0.302966	-0.217495	0.32844
PSMA2	-0.172592	-0.0442509	-0.0907792	0.757607	0.803773	0.896215	0.221451	-0.152141	-0.284199	-1.30787	-2.12714	-2.27466	-1.15329	-0.204618	-0.0459108	-0.256372	0.568881	0.718092	-0.0912615	0.27922	0.0959701	-0.291832	0.454623	0.784926	-0.221052	0.403076	0.0884187	0.315529	0.324118	0.0129067	0.626211	0.514152	0.403395	0.127702	0.505356	0.334433	-0.382961	-0.794126	-0.200475	0.0569819	0.0814833	-0.191298	-0.0883367	-0.18852	0.152768	-0.464867	-0.751516	-0.454444	-1.07503
SEPTIN2	0.209861	-0.0893402	-0.51563	0.682746	1.60957	0.912396	0.252898	0.0480289	-0.50103	0.681629	0.433681	0.961595	-0.230073	0.657484	0.488225	0.399227	0.187822	-0.103041	-0.625331	-0.865902	-0.15484	-1.52489	-1.18325	-1.36947	-0.873427	-0.463133	-0.266409	-0.634453	-1.39671	-0.842981	0.00121948	-0.255304	-0.25951	-1.24763	-0.586338	-1.33009	-1.24506	-1.22274	-1.15438	-0.0519713	0.0352106	0.117086	0.0646526	0.381714	-0.00912402	-0.535931	-0.387331	-0.149809	1.07688
SNRPE	0.203644	0.207065	-0.383869	2.7632	2.25149	2.25918	-0.984395	-0.235593	-0.111611	-1.00074	0.357745	-0.727066	-0.660705	-0.527729	-0.0118139	-0.978483	0.205866	-0.0101553	-1.89285	-1.97749	-0.673476	-0.940716	-0.10688	0.294601	-1.35838	-0.972817	-1.06734	-1.12642	-0.759037	-1.25851	-1.50957	-0.761283	-2.26162	-1.83103	-1.66666	-1.90691	-0.866637	-1.16821	-0.989937	-0.876002	-0.186279	-0.62077	-0.133981	0.332326	0.0299085	-1.30269	-2.14166	-1.97128	-1.23473
CNN2	-0.104136	-0.548684	-0.462454	-0.233839	-0.29643	-0.367581	-0.218915	-0.21455	-0.337011	0.70028	0.476499	0.716541	-0.106439	0.137648	0.40378	-0.020471	-1.07004	-0.52527	-0.431634	-0.422947	-0.596928	-0.891661	-0.738418	-0.516532	-0.549776	-0.18253	-0.507902	-0.351179	-0.0248466	-0.395485	-0.691617	-0.562726	-0.179524	-1.10614	-1.12455	-1.3166	-0.326458	-0.515793	-0.28294	-0.632942	-1.24421	-0.768037	-0.498983	-0.474282	-0.467255	-0.921597	-0.703577	-0.915635	-0.799246
LSM3	-1.23377	-1.40206	-0.994685	-1.24353	-1.11713	-1.0287	-1.85931	0.387445	-1.12529	-1.26232	-0.118599	-1.06067	-0.755786	-0.741948	1.02517	-0.419868	-1.82808	-1.28918	-0.551346	-1.33999	-0.612684	-0.995713	-0.521485	-0.824931	-0.826575	-0.429252	-1.26306	0.312435	0.531227	0.0581297	-0.185817	-0.751689	-0.634412	0.326737	0.0505572	-0.0844608	0.0651701	-0.0720131	0.306869	-0.0275324	-0.0465398	-0.419898	-0.511782	-0.286507	-0.63597	-0.407678	-0.858656	0.120081	0.0557584
PUF60	-0.83456	0.254712	-0.122263	-0.61215	0.562563	0.454034	1.47351	0.989546	0.885447	-0.296245	-2.17447	-0.966782	0.428072	-0.850221	1.34851	-2.16582	-0.608985	-0.942864	-0.390497	-1.8703	-2.1317	-1.63776	-1.79029	-2.48863	-2.92164	-2.40845	-2.01551	-0.878982	-1.6453	-1.20961	-3.2562	-1.95795	-1.65413	-1.6565	-2.37395	-1.19039	-1.47435	-1.8526	-1.69645	-0.383831	-0.766577	-0.549875	-0.326037	-0.331631	-0.876992	-1.33799	-0.913513	-1.32007	-0.243975
RARS	-0.107222	0.593694	0.425518	0.662081	0.25194	0.0991043	1.11243	0.469927	-0.0192722	-0.495155	-1.09376	-0.792949	0.556592	0.591893	0.255974	0.514011	-0.249437	0.619316	-0.353444	0.0875591	-0.358197	-0.343714	-0.0879201	-0.419509	-0.27744	-0.052202	-0.279246	-0.802356	-1.13807	-1.08137	0.782405	0.987612	0.334178	-0.639002	-1.1379	-0.761089	-1.28909	-1.11681	-1.47062	-1.21745	-1.31686	-1.09777	-0.546044	-0.420505	-0.446545	-0.108179	0.13085	0.0507074	-1.03437
CNPY2	-0.282741	-0.618687	-0.721797	0.129073	-0.0395182	-0.00668273	-0.287375	0.134613	-0.0739209	0.629939	1.08243	0.925043	0.484536	0.119458	0.194578	0.276483	0.313338	0.219499	-1.70293	-1.4621	-1.7182	-1.77274	-1.43361	-1.21349	-1.87748	-0.798594	-0.793207	-1.27571	-1.12671	-0.695318	-1.16909	-1.40432	-0.190185	-1.36109	-1.34186	-1.64826	-0.943006	-0.879522	-0.892425	-1.32376	-1.26592	-1.25718	-0.28343	-0.0663143	-0.358888	-1.29985	-1.28518	-0.961171	-1.48093
SRSF10	0.168741	0.776653	0.216779	1.73479	1.01514	-0.0598556	0.80167	0.674618	0.977736	-0.168953	-0.869805	0.0297395	0.183663	0.936611	0.753897	0.27003	0.435617	0.454689	0.303456	0.0774545	-0.255983	0.191513	0.265085	0.233985	-0.629529	-0.763142	-1.04987	-0.0435882	-0.310564	-1.17553	-0.638558	-0.805339	-0.285103	-0.649256	-0.487225	-0.601856	-1.67427	-1.40366	-2.17412	-0.585355	-1.20056	-1.3549	-0.41595	-0.327105	-0.296198	-0.534386	-0.0610357	-0.862087	-0.0662201
MRPL49	0.808992	0.0889229	0.053444	0.602858	-0.718418	-0.275634	1.10605	1.41127	1.17627	0.494443	1.69814	0.263975	1.41396	0.67995	1.06698	0.651487	0.653575	0.165967	-0.72437	-0.198116	-0.326234	-0.427006	-0.210506	-0.140301	-0.753324	-0.650306	-0.505679	-1.13298	-0.989951	-0.585727	-0.117874	-0.873206	-2.05567	0.00563625	0.0793348	-0.0855211	-1.33447	-0.647966	-0.262263	-0.116178	-0.0594761	-0.0395369	-1.34974	-0.862481	-2.00547	-0.670887	-0.674344	-0.409482	-1.17793
BCKDK	-0.434892	-0.513668	-0.234008	-0.428728	-0.415476	-0.299584	-0.69395	0.139284	-0.127963	0.0124385	0.331037	0.252333	-0.320415	-0.431459	-0.502318	-0.206169	-0.375706	-0.720391	-1.07107	-1.06382	-1.0052	-1.10985	-1.48003	-1.53884	-0.920274	-0.762185	-1.2898	-0.63812	-0.895191	-0.959722	-0.719237	-1.18356	-0.997751	-1.20716	-1.10479	-1.25365	-0.662096	-0.514641	-0.712916	-0.0297847	-0.0850339	0.22046	-0.329196	-0.518666	-0.602702	-0.540302	-0.668667	-0.785772	0.538352
AGO2	0.427726	0.0946809	-0.25826	-0.998806	-0.593315	-0.58783	0.382119	0.240397	0.711405	0.425604	0.271992	-0.224878	-0.0127245	-0.0493889	-0.094981	0.193005	-0.761861	-0.766944	-0.158686	-0.58043	-0.422018	-1.9417	-1.45247	-1.3747	-1.88934	-0.84254	-1.79168	-1.88503	-0.0647466	-0.429954	-0.369415	-0.228398	-0.989342	-0.9385	-0.518531	-0.811122	-0.602748	-0.846373	-1.38802	-0.0829924	-0.539122	-1.30348	-0.0636722	-0.8494	0.0619828	0.0552611	0.07707	-0.134861	0.0131534
HIGD1A	0.707057	-0.435058	-0.160348	2.10645	1.73448	1.77728	1.14208	2.40979	0.424835	0.447355	-0.560544	0.556172	2.5594	-1.84622	1.02218	-1.97998	1.93008	1.72792	0.167952	-0.146143	-2.46553	0.0214816	1.52611	-0.65927	-2.01633			-1.58259	-2.82394	-0.533729	-2.55117	0.404815		-1.66403	-2.21467	-1.49338	-1.67356	-1.84383	-1.53512	-2.25263	-2.61074	-1.43344	-0.908327	-2.02226	0.340834	0.562768	-1.45833	0.594139	0.0467289
LGALS1	-1.38013	-1.43191	-1.03808	-0.323618	-0.276693	-0.276569	-2.16597	-1.79783	-1.7863	0.660791	0.614046	0.761819	-0.359065	-0.0667084	-0.492261	-2.18205	-2.51051	-2.13243	-1.36441	-2.00101	-1.20716	-2.66134	-2.96285	-3.1189	0.165911	-0.135263	-0.647504	-1.9403	-1.78289	-1.03927	-2.22224	-1.89225	-1.5307	-0.44219	-0.96194	-1.11625	-0.526177	-0.694063	-1.44909	-0.282663	-0.0575685	-0.0919073	-0.462836	-1.55115	-0.095219	-1.6284	-1.88814	-2.08791	-0.0070671
PPP1R2	-1.47443	-1.77545	-1.34584	0.241253	-0.133975	0.211943	-0.312293	-0.71538	-0.564692	1.8658	0.676089	0.91472	-0.723954	-1.18376	-1.02484	-1.96787	-1.16964	-0.842151	-1.10951	-1.71636	-1.89639	-1.74847	-1.73282	-1.81223	-1.55766	-1.31279	-1.72929	0.224968	-0.443886	0.0371978	-1.38531	-1.94443	-1.41672	-0.681066	-1.26159	-1.47957	-0.524706	-0.27478	-0.785784	0.058454	0.201628	0.297716	-0.607587	-0.572869	-1.01145	-0.645762	-1.36474	-0.615309	0.523356
FAU	-0.329323	-0.78558	-1.00075	0.79702	0.338102	0.361462	-1.00276	-0.00446273	-0.619042	1.24052	1.55874	1.51681	0.649393	0.44263	0.0435552	0.368357	-0.639859	-0.14842	-2.0764	-1.65816	-1.87401	-1.89556	-1.54598	-1.02293	-1.81281	-1.55957	-1.82222	-1.68794	-0.71712	-0.258365	-0.980555	-0.982929	-1.27849	-1.67445	-1.94599	-1.64449	-1.11397	-0.806386	-0.0451806	-1.46882	-0.43478	-0.661526	1.12022	1.01191	1.0161	-0.44348	-1.15524	-1.51307	0.0669593
AIMP2	-1.00169	1.63385	-0.374733	0.487056	1.00092	-0.30889	0.437268	-0.135136	-0.540267	2.57669	2.84821	1.82461	0.537608	-0.58744	-0.55244	-0.281648	-0.371824	0.0243892	-0.527988	-1.1053	0.397862	-0.998054	-1.12988	-0.236479	-0.41409	-0.161373	0.0949145	-0.502093	0.206832	-0.182351	-1.84439	-1.70736	-0.970846	-0.0098319	-0.0700174	0.240719	-1.73288	-1.9716	-1.12598	-0.171501	-0.530983	-0.84949	-0.844209	-1.11512	-0.485176	-1.61065	-1.07267	-1.05081	-1.27813
PSMC1	-0.0753845	-0.0149032	0.127741	-2.19498	-1.70792	-2.15714	0.126345	-0.536266	-0.661374	-1.16892	-0.668532	-0.53598	0.637033	1.18353	0.659437	0.174536	-0.0415892	-0.414423	-0.322299	-0.887967	0.278376	0.0489716	-0.770285	-0.459857	0.516861	-0.407813	-0.192538	0.0987745	0.203341	0.136683	0.56566	0.694491	0.239111	0.220526	0.504324	-0.377863	-1.21866	-0.142905	-0.59488	0.251348	-0.0271021	0.183911	0.183812	-0.567607	0.0750575	0.0674113	-0.575541	0.0207637	-0.281998
SNU13	0.0929808	0.849315	0.195971	-0.68655	-0.566989	-0.576191	-0.197662	0.715332	0.502208	0.604689	0.840509	0.914597	0.888881	-0.371888	0.118682	1.00177	-0.139899	-0.260695	-0.61981	-0.533536	-0.36629	0.0633086	0.0694995	-0.635631	-0.320577	-0.363888	-0.333829	-0.241734	0.308828	0.607995	-0.11262	-0.198083	0.628614	-0.224981	0.319862	0.410532	-0.276998	-0.511301	-0.245271	-0.127609	-0.0617172	0.162302	-0.531645	0.00707247	-0.418126	-0.0870805	-0.114513	-0.285686	0.135239
LANCL2	-1.3042	1.27752	-1.0229	-0.707182	-1.19209		-1.44652	-0.571714	0.153742	0.08478		1.24368	-0.326106	1.89866	-0.687048	-0.0232874	-1.86958	-0.964978	-1.06139	-1.58161	-2.16452	-0.992692	-2.01032	-2.25424	-2.04996	-2.58072	-2.54254	-0.530009	1.19382	1.41102	-2.01988	-2.19679	-1.76296	-1.7864	-2.06092	-1.12321	0.40991	-1.26324	-1.17416	0.282437	1.19605	0.590657		-2.03908		-1.83019	-1.85285	1.30123	0.516486
CAPN1	0.447621	0.411103	0.566619	0.275614	0.380819	0.626629	0.19326	0.511654	0.833191	-0.289325	0.489902	0.578609	0.797106	-0.251211	0.158345	0.431296	-0.111768	0.30194	-1.06041	-0.87582	-1.29406	-1.05779	-1.3187	-1.1454	-0.742169	-0.427166	-0.934631	-1.10099	-0.643184	-0.950454	-0.716402	-0.554213	-0.662125	-0.895756	-1.48011	-1.05952	-1.48135	-1.83428	-1.65214	-0.440792	-0.368472	-0.514127	-0.116547	-0.458255	-0.0737034	-0.77469	-0.744307	-0.983238	-0.506429
PPOX	-1.4347	-1.41869	-0.804156	-0.406871	-0.380328	-0.389419	-0.908391	-0.890068	-0.721284	1.33689	-0.309345	0.478238	-0.995055	-0.580463	-0.789415	-0.271058	-0.506928	0.122423	-0.626711	-0.733499	-0.761862	-0.298501	-0.650717	-0.850691	-0.357969	-0.808254	-0.957176	0.52401	0.423315	0.460215	-0.624674	-0.608529	-0.615477	-0.395307	-0.0854932	-0.642349	-0.577239	-0.289369	-0.746909	-0.381103	-0.254745	-0.142384	0.506727	0.187038	0.314194	-0.832246	-0.953474	-1.00737	-0.416906
FASN	-0.62648	-1.21638	0.0852341	-1.72383	-1.76932	-1.61684	-1.20078	-0.445119	-0.00163443	-0.0151274	-0.587366	0.199294	-1.55179	-1.14131	-0.190128	-1.02295	-0.790226	-1.48265	-2.57003	-2.86796	-2.45875	-2.1048	-2.9049	-2.52408	-3.01546	-1.55832	-3.42195	-1.2832	0.412137	0.0130884	-3.10094	-2.66172	-2.25139	-2.05158	-2.13439	-1.6621	-0.444978	-0.326597	-0.366449	-1.7971	-2.25339	-1.89624	-1.77636	-1.2141	-1.24381	-1.87173	-0.772789	-2.15847	-2.06344
PPFIBP1	-0.827863	-0.992341	-1.03881	0.510907	0.504891	0.313263	-0.535539	-0.600976	-0.799748	1.19929	0.314409	0.52266	-0.688189	-0.578848	-0.826692	-0.878995	-0.82722	-0.816659	-0.373371	-0.539854	-0.849742	-0.68515	-0.995106	-1.12039	-0.393616	-0.62014	-0.621573	0.0561886	-0.188438	0.0404781	-0.295172	-0.513083	-0.542985	-0.246727	-0.220822	-0.117052	-0.38871	-0.281233	-0.204645	0.381541	0.382939	0.535916	1.06292	0.899224	1.05172	-0.233298	-0.452537	-0.29453	0.430693
RPLP0	-0.280404	0.325221	0.0161715	-1.48323	-1.79487	-1.35301	-0.192748	0.793628	0.430432	-1.63743	-0.855976	-1.13821	0.0545513	-0.138173	-0.257711	0.100949	-0.484277	-0.205083	-0.831188	-1.27241	-1.05524	-1.20057	-1.31243	-0.463958	-1.76766	-0.803	-0.691551	-1.1585	-1.06024	-0.977426	-1.52245	-1.92064	-1.18694	-0.56065	-0.830292	-0.465413	-1.32633	-0.51926	-0.34012	-0.566391	0.218909	0.280868	-0.86225	-0.851796	-2.17285	-0.9783	-0.196402	-0.553291	-0.407098
ALAD	1.13647	1.18038	1.23517	1.2554	-0.0151178	1.26197	0.573576	0.448877	0.35637	0.324817	0.550657	-0.0344465	0.330039	-0.250162	0.161338	0.424208	0.495136	0.222213	-1.04487	-1.30241	-0.996094	-0.433686	-0.651424	-0.785468	-1.51172	-0.780505	-1.1277	-0.778973	-0.774912	-0.95649	-0.0593412	-0.596357	-0.225254	-1.12766	-1.46022	-1.53973	0.109984	-0.574463	0.0534181	-1.00911	-0.978355	-1.33401	-0.730774	-1.11943	-1.07415	-0.305095	-0.330304	-0.447897	-0.738907
SCARB2	0.00711077	0.246973	0.202622	-0.436249	-0.568884	-0.373907	0.392061	0.781117	0.766467	0.092604	-0.947114	-1.14106	-0.0539081	0.338448	0.0356773	0.415376	-0.395682	0.151637	-0.717802	-0.839343	-1.32757	-1.86154	-1.40179	-0.993828	-1.09049	-1.04705	-1.43211	-0.954617	-0.421834	-0.958842	-1.58681	-1.16845	-0.529989	-1.43524	-1.69792	-1.75904	-1.16977	-1.24203	-1.28703	-0.749682	-1.05697	-1.06377	-1.01628	-1.75507	-1.03783	-1.11248	-0.943369	-0.772425	-1.21046
RPN1	0.224156	0.130123	-0.22666	-0.598559	-1.13705	-1.04971	-0.832951	-0.966146	-0.657482	-1.2585	-0.706953	-0.902342	0.506556	0.125267	0.559306	-0.0880049	0.419398	0.0370467	0.163183	0.00496886	-0.0793932	0.0187937	-0.13849	-0.0357387	-0.0268303	-0.130557	-0.0518217	-0.198347	-0.0848276	0.0831078	0.219361	0.0932462	0.0880839	0.427627	0.415817	0.23863	-0.236535	0.0385916	-0.255352	-0.0443246	-0.0828827	-0.0144959	0.189318	0.0281813	0.0192526	0.337255	0.0380694	0.158666	-0.0242425
S100A13	-0.465559	-0.716521	-0.572988	-0.716467	-0.958144	-0.608932	-1.47121	-1.22014	-1.45102	-0.599232	-0.581478	-1.26818	-1.04404	-1.60537	-1.23707	-0.598231	-1.06099	-0.781144	-1.64692	-2.08077	-2.03722	-0.932458	-1.30464	-1.15972	-0.700365	-1.10101	-1.05809	-0.818256	-0.954151	-0.76573	-0.846721	-0.760949	-0.556284	0.00498793	-0.10758	-0.0845425	-0.736303	-0.886927	-0.983118	0.616235	0.369212	0.302097	0.259745	0.0849097	0.0958438	-0.667016	-0.303581	-0.450463	0.184147
HDGF	-0.693649	-0.79137	-1.04956	-1.49511	-0.823964	-0.209601	-0.384411	-0.443111	-0.584245	0.768754	0.150495	-0.0615936	-0.454276	-0.578148	-0.1989	-0.920628	-1.1094	-0.888545	0.776871	-0.690061	-0.606376	-1.6426	-1.14747	-0.876937	-2.40661	-0.949845	-0.699965	-1.12629	-0.907304	-1.62621	-2.04701	-0.790075	-0.604511	-1.12801	-0.654987	-0.825885	-0.260751	-0.990537	-0.119082	0.250199	0.0902553	0.0746292	-0.333432	0.269585	-0.506048	0.190224	-0.177872	-0.604781	-0.103866
RPS9	-1.14779	-1.46506	-1.48376	-1.42231	-2.03079	-1.52101	-2.12883	-1.67104	-1.87103	-0.580799	0.0408081	-0.635021	-1.45452	-1.56802	-1.83915	-0.913931	-0.610109	-1.18579	-0.128143	-0.280165	-0.0827143	0.139605	0.180056	-0.00557302	0.557653	0.026038	-0.285615	0.559698	0.250612	0.155823	0.642319	0.331147	-0.316722	0.579794	0.208693	0.581674	0.35439	0.333289	-0.0224615	1.30131	0.796265	0.745803	-0.814727	-1.45969	-1.634	-0.660604	-0.296377	-0.0894112	-0.36879
SKP1	0.161377	0.225722	-0.123216	0.997079	0.958437	0.587539	0.888852	0.192987	-0.485393	-0.857143	0.196616	-0.830352	0.275212	0.580381	0.347237	-0.0369425	-0.450912	0.219464	-0.620692	-0.0026218	0.0772381	-0.0382802	0.040287	-0.365372	-0.868206	-0.325916	-0.733395	-1.07912	-0.565921	-0.892258	-0.670452	-0.0268377	-0.855919	-1.36256	0.0855581	-0.95002	-0.704874	-2.1606	-0.437456	-1.31933	-0.224439	0.324697	-1.20157	-0.125881	-0.250121	-1.33339	-0.276474	0.350516	-0.62025
OSBP	-2.80443	-2.48374	-2.65219	-2.18426	-1.70968	-1.96825	-2.42701	-2.22117	-1.82651	-1.48499	-1.43386	-1.0802	-2.71921	-2.77121	-2.48837	-2.11909	-2.10699	-1.92535	-0.184785	-0.71706	-0.0754152	-1.52209	-1.37828	-1.65915	-0.0850643	-0.508746	-0.112922	0.496441	1.01868	0.288193	-0.612349	-1.27999	-0.766871	-0.876331	-0.233786	-0.529935	0.308831	0.325511	0.0157862	0.137611	-0.257066	0.663348	-0.514902	-0.700375	-0.00520662	-1.07337	-1.09142	-0.847641	-0.565915
PFKL	-0.296834	-0.380323	-0.384314	-0.955229	-1.43356	-1.06672	-0.880524	-0.104033	-0.420895	-1.58989	-0.840284	-1.40041	-0.187585	-0.449402	-0.404257	-0.372848	-0.237942	-0.463342	-0.459434	-0.627315	-0.577851	-0.603462	-0.156704	-0.378842	-0.778423	-0.478026	-0.537735	-0.888103	-1.37429	-0.776871	-0.461497	-0.52098	-0.620734	-0.649554	0.0657785	-0.475543	-0.877076	-0.979164	-0.948538	-0.281622	-0.751252	-0.346257	-1.25066	-1.75667	-1.74641	-0.362582	-0.43656	-0.368333	-0.409944
UBE2N	-0.322062	-0.381757	-0.957421	-0.978273	-0.755554	-1.03077	-0.637025	0.0820434	-0.358909	0.0421257	-0.0603892	0.0525216	0.784909	-0.193879	-0.462808	0.24361	0.0395095	-0.0743121	0.701049	0.455368	0.595405	0.592937	0.510895	0.584406	1.04035	1.1426	0.95639	1.1402	0.686124	0.812168	0.830013	0.42458	0.544829	0.077693	0.103412	0.0119387	0.214271	0.00203538	0.0961392	1.27306	0.362057	-0.15545	0.113625	-0.0155731	-0.0828563	0.389861	0.619168	0.29894	-0.35418
MTDH	-1.21059	-1.57395	-1.78175	-0.06751	-0.0768504	-0.794044	-1.06889	-0.876591	-1.41844	0.0177729	0.638956	0.00220529	-0.992884	-0.689531	-1.2677	-1.76263	-1.12909	-1.65685	-0.252891	-0.548514	-0.514471	-1.1895	-1.34002	-1.06469	-0.139098	-0.424214	-0.660595	0.695883	-0.120905	0.283658	-1.54073	-1.64332	-1.62007	-1.80578	-1.45297	-1.88308	-0.305976	-0.720385	-0.336414	-1.42774	-1.18147	-1.30049	-0.298396	-0.737599	-1.09213	-0.98747	-1.12622	-1.62847	0.192679
H2BC4	-1.11518	-1.19111	-1.34637	-0.0274638	-0.0970938	-0.0868827	-1.29235	-1.17812	-1.30443	0.734268	0.716963	0.79964	-0.894934	-0.584706	-0.708585	-0.968994	-0.804551	-1.12975	0.0279041	0.187217	0.143323	-0.719686	-0.44773	-0.460059	0.329819	-0.142824	-0.224001	1.11764	0.977255	1.02257	0.505995	-0.142089	-0.0449242	0.195736	0.186026	0.0626484	0.262591	-0.226591	0.0309811	1.08289	0.652366	0.791502	1.35979	1.6162	1.67855	-0.0150917	-0.036509	0.159616	1.02555
PSMD1	-0.327838	0.642558	1.91346	0.920637	2.15319	1.95962	1.86982	1.66392	-0.378453	1.38001	0.0348217	-0.469267	0.124807	0.441844	1.27113	0.166085	0.537243	0.551725	-1.30135	-1.61993	-0.893919	-0.582742	-0.525161	-0.479091	-1.92719	-0.994778	-1.09537	1.08945	-1.8272	-1.9974	-1.03262	-0.501115	-1.00239	-1.28512	-1.45523	-1.62779	-2.45446	-2.22861	-1.87845	-0.756431	-1.38625	-1.07039	0.728002	-0.49362	-0.420174	-1.17285	-1.20544	-0.883473	-1.06453
NRP1	-1.17114	-1.73599	-0.94419	0.426933	0.228625	0.174576	-1.35263	-1.26316	-0.820917	4.64362	4.04034	4.80369	-0.0543712	-1.13217	0.245645	-1.67147	-1.72527	-2.07152	-0.907728	1.312	-0.760404	-1.81957	-1.82306	-1.92673	-1.99765	-1.48632	-1.9709	-0.611471	1.7149	1.65358	0.506234	-2.3926	-1.51822	-0.56141	-1.15766	-0.808068	0.353996	0.258962	-0.315907	-0.458294	-0.982601	-0.345928	-1.08952	-1.48836	-0.74551	-2.35113	-2.05456	-0.927562	-0.548352
CTNNBL1	-0.359407	0.344266	-0.410842	0.0273342	-0.279599	0.0775207	0.0782499	0.403237	0.0650604	0.546391	-0.564972	-0.0630994	-0.621708	-0.353306	-0.332253	-0.533692	-0.137156	-0.330374	-2.35046	-1.20797	-1.18215	-1.33469	-0.892038	-0.880508	-1.13689	-0.850247	-0.531609	-1.70627	-1.22152	-2.21958	-0.80253	-0.885644	-0.770579	-0.996872	-0.908566	-1.14354	-1.89135	-1.52182	-1.37327	-1.1283	-0.860501	-1.23568	1.03354	1.31087	1.13115	-1.3148	-1.39539	-1.867	-1.44035
COL6A1	0.201037	0.380815	0.535141	-0.0406487	0.610836	0.467754	0.0337944	0.0176881	0.121901	1.07533	1.13914	0.416898	0.633073	0.471722	0.413517	-0.467428	-0.27798	-0.253215	-1.31499	-1.01136	-0.950777	-1.33288	-1.71737	-1.72136	-0.958976	-0.314735	-0.248237	-0.982535	-0.881352	-0.909064	-1.65852	-1.27923	-0.915274	-1.65263	-1.4198	-1.12289	-0.746143	-0.229407	-0.710352	-1.53163	-1.17802	-1.51584	-1.50892	-1.4608	-1.73214	-0.936262	-1.03939	-0.779982	0.185452
PRDX6	1.24945	0.964745	0.503589	-0.181427	0.185181	-0.178194	0.47573	0.462772	0.604636	-0.577269	-0.732058	-1.81184	0.897676	1.28094	0.749036	0.974805	1.01993	1.32128	-0.194118	-0.0215728	0.0449848	0.653292	0.574108	0.236353	-0.520614	-0.181933	-0.0970902	-0.701075	-0.577745	-0.68506	0.112463	0.0557694	-0.0157189	-0.45319	-0.644949	-0.657973	-0.971439	-0.906205	-0.981881	-0.642365	-1.01952	-0.926751	-1.16308	-0.625696	-0.666666	-0.316068	-0.144749	-0.16305	-0.665261
TUBA1B	0.404909	0.123627	-0.298414	-0.790142	-0.820448	-0.916263	-0.216061	0.157276	-0.0918535	-2.12427	-1.08166	-1.32187	1.00632	0.981977	0.689422	0.794421	0.432252	0.582323	-0.242744	-0.171183	-0.284475	-0.0863589	0.0186305	0.065777	-0.606096	-0.431322	-0.386487	-0.251394	0.245663	-0.0317375	-0.0210337	0.0884748	-0.209377	0.247274	0.0303695	-0.224362	-0.813949	-0.786453	-0.883844	-0.527946	-0.508102	-0.72638	-0.919165	-0.844569	-0.85844	-0.567416	-0.860792	-0.74347	-0.63046
RANBP3	-1.69095	-1.96509	-2.20899	-1.75379	-2.04302	-1.67797	-1.83387	-0.628822	-1.39658	-0.430308	0.0355922	-0.317462	-1.11444	-1.86364	-2.00964	-0.000607447	-1.31439	-1.06077	-1.07545	-1.11681	-0.907288	0.398201	-0.968051	-1.28863	-0.833065	-1.71089	-1.32599	0.86341	0.567288	0.348733	-0.693348	-0.719385	-0.536025	0.107875	-0.497763	-0.177472	-0.702599	-0.0551328	-0.597319	0.337586	-0.431009	-0.211804	-0.751026	-0.779051	-1.0443	-1.8941	-1.91988	-2.80383	-1.80773
ITGB2	-1.14683	-0.988337	-1.29448	-1.77147	-1.64438	-1.40078	-1.67158	-0.857261	-0.812868	-0.875068	-0.854517	-0.777543	-1.18428	-1.99091	-1.47964	-0.637597	-1.33973	-1.3932	-1.25242	-1.26517	-1.22454	-0.759953	-1.29946	-1.03842	-0.800485	-1.17692	-2.33762	-0.718624	-1.21273	-0.822702	-1.51885	-1.17331	-0.9193	-1.44068	-0.949192	-1.59285	-1.09167	-0.8351	-1.32493	-0.981239	-1.2231	-0.89416	0.111524	0.102158	0.364023	-1.1484	-1.41411	-1.35527	-1.02535
ARF1	0.725689	0.613036	0.478635	0.480226	0.416522	0.555672	1.12328	0.782161	0.747594	-0.675259	-1.51766	-1.10693	1.12178	1.1424	0.842101	0.561708	0.318529	0.425331	-0.23417	-0.561663	-0.461682	0.160904	0.0608402	0.0949067	-0.678387	-1.10216	-0.884008	-1.5059	-1.42951	-1.3335	-0.624132	0.332998	-0.34985	-1.03464	-0.41653	-0.853846	-0.838792	-1.01078	-1.14435	-0.992507	-1.24512	-1.21398	-1.53242	-0.716245	-1.42384	-0.132517	-0.600961	-0.375104	-0.157469
PSMA4	0.295027	0.00702327	-0.211846	-0.137102	0.375389	0.563971	0.32051	0.692856	1.03158	1.41861	-0.474733	0.321137	-0.711523	-0.632579	-0.0605374	-0.26259	0.0321175	0.199654	-1.41121	-1.08282	-1.04549	-1.09403	-0.762769	-0.779606	-1.18323	-0.889579	-0.357815	-0.674851	-0.409146	-0.680166	-1.2145	-0.0477304	1.12822	-1.11213	-1.23048	-0.720952	-1.00161	-0.390003	-0.399133	-1.02247	-0.960539	-0.141235	-0.1885	0.0114681	0.184063	-0.865903	-0.747484	0.0240422	-0.223122
DYNC1LI1	0.340437	0.160182	0.426536	0.670794	-2.84776	-1.11225	0.771268	-0.621005	0.238332	-1.32246	-1.6371	-0.800322	-2.70579	0.192486	-1.49025	-1.31176	-1.1189	-0.881955	-2.61215	-0.266517	-1.47907	-2.03053	-1.62842	-3.04453	0.738132	0.0110361	-1.22499	0.0488848	0.136145	0.903072	0.391283	-1.3203	-1.00183	-0.626599	-1.31001	-0.535483	1.00471	-0.167136	0.944822	1.06344	0.45602	1.51339	-1.84628	-1.76813	-2.09366	-2.60646	-0.32094	-0.328073	1.39223
PHB	-0.195042	-0.400073	-0.271747	-0.685213	-0.223976	-0.204148	0.131891	-0.775841	-0.553557	-1.11019	-1.37677	-1.87058	-0.291452	-0.224267	-0.717537	-0.587806	0.0469491	0.315633	-0.545349	-0.356665	-0.168577	0.442851	0.0846998	0.42572	-0.465021	-0.108521	-0.184299	-0.865582	-0.897164	-0.130895	0.257829	0.238472	0.475724	0.898832	0.404819	0.229516	-0.58268	-0.728281	-0.212741	-0.19062	0.156307	-0.322009	0.072843	0.136478	0.033744	0.194579	0.0294763	0.605523	-0.421583
POLR2A	-2.19438	-1.38331	-1.05786	0.714217	0.281034	0.500155	-0.579645	-0.611035	-1.28934	1.53779	0.608917	-0.14656	-1.25778	-0.892447	-0.62381	-1.64973	-1.59402	-0.767998	-0.584429	-0.714317	-0.996126	-1.25553	-0.630532	-2.64802	-0.733049	-2.97468	-3.42892	0.285834	-0.509935	-0.00610441	-2.84739	-2.54907	-0.892471	-0.594	-0.793903	-0.787795	-0.942394	-3.01992	-1.01558	-0.7595	-0.659073	0.551889	0.866226	1.0484	1.14938	-2.60374	-2.02978	-1.11022	-0.568895
SRI	-0.551462	-0.860458	-0.814019	0.756124	0.981379	0.307223	0.652066	0.123356	0.509896	1.34021	0.802142	1.05472	-0.664616	-0.789606	-0.588761	-1.5229	-1.66977	-1.30951	0.176496	-0.228699	0.257803	-1.77703	-1.81423	-2.06343	-0.648964	-1.02525	-1.14696	-0.504318	-0.884104	-1.01474	-0.715937	-1.66104	-1.24159	-0.923005	-0.786807	-0.808362	0.207274	0.164685	0.22114	0.446918	0.472601	0.256599	-0.119135	-0.480781	-0.168688	-1.02499	-1.02256	-0.997987	0.397474
PSMB4	1.96232	1.25354	1.1857	1.65498	2.66301	2.22499	1.03828	1.41432	1.29774	1.79966	0.295993	1.28468	0.567284	0.722851	0.503565	0.848718	0.880501	1.41908	-1.4636	-0.242318	-0.00495572	-0.194992	-1.80331	-0.239152	-1.61454	-0.673027	-0.437654	-1.98391	-1.29117	-1.60969	-1.2615	-0.589319	-0.9263	-1.39358	-1.66045	-0.502416	-0.0281633	-0.251599	-1.09688	-0.646411	-3.85548	-2.53784	-1.90248	-1.41453	-1.46079	-1.11605	0.198825	-0.627679	-0.691217
PPCS	1.4359	-2.19808	-2.89335	1.16122	0.966831	0.125436	0.565368	-3.95729	0.691349			1.55922	-2.06721	-0.703726	-1.65546	1.70173	0.631809	-3.31792	2.01625	-1.10063	-0.555338	0.993756	-0.215277	1.04588	0.293218	0.553336	-0.451146	-1.84693	-0.00554889	0.114162	-0.282237	-2.37069	-1.32937	2.53471	2.49111	-0.834497	-0.447657	0.607703	0.770732	-0.808541	0.587861	-1.86623	0.844018	-0.525605	0.0869462	0.0903961	-0.602696	0.44043	-1.8107
S100A1	1.42514	0.953199	0.111112	0.448381	0.00149599	0.538691	1.06056	0.740737	1.18272	-0.738722	-0.373975	-0.971017	1.33518	2.0436	1.69685	1.80494	1.65116	1.58782	-1.46764	-0.414418	-0.584453	-2.25918	-0.490175	0.130335	-1.03227	0.545902	0.678576	-0.786774	-0.97683	0.0960346	-0.983998	-0.555489	0.90349	0.178928	0.983003	0.833852	-1.16126	0.0129689	0.535934	-0.16015	-0.0442793	0.431984	-0.952169	-0.854367	-1.02096	-1.85578	-2.02313	-1.46684	-1.37737
PPP1R14B	-0.363826	-0.12156	-0.490346	-0.269542	-0.526704	0.173136	-1.12988	0.581015	-0.886934	0.278943	-0.941464	0.109857	-0.168907	-1.09216	-1.80694	-0.358754	-0.581605	-3.74907	-1.23817	-1.24299	-1.61145	-1.03377	-3.63232	-3.8827	-0.859889	-0.420037	-2.06717	0.889517	0.145576	0.354596	-0.69024	-2.18188	-3.68321	-1.32249	-1.05374	-2.26214	0.570679	0.559261	1.71717	-0.452166	-0.529064	-0.0628439	0.00613296	-1.34096	-0.158119	-0.87266	-1.06359	-1.06319	0.159579
SORBS1	-1.19522	-0.843452	-1.88314	-0.253451	-0.000622552	-0.0924807	-1.87827	-2.73564	-1.96801	-1.00556	-0.170338	-1.00624	-2.44062	-1.98799	-2.4026	-1.95636	-1.5969	-2.05125	-0.767034	-0.204084	-0.137848	-0.708945	-0.496783	-1.05684	0.358306	0.0600903	-0.513538	1.09559	0.652835	0.865645	-0.75106	-0.634207	-0.329113	0.209995	-0.0419724	0.0824469	-0.0683095	0.4393	0.291372	0.0759751	0.174727	0.038475	0.354056	0.626591	-0.539769	-0.55875	-0.31256	-0.193346	0.729944
DDI2	-2.17047	-1.70661	-2.32302	-0.11167	-1.03302	-1.18573	-2.08959	-2.24869	-2.3457	-1.46752	-0.0433426	-0.120415	-1.55477	-1.8998	-1.14459	-0.965912	-1.22423	-1.53559	0.0638675	0.210758	0.255384	0.0502087	0.385062	0.0411187	-0.980354	-0.819812	-1.10865	0.459289	0.211002	0.15865	-0.233035	-0.226324	-0.364857	-0.226021	-0.274547	-0.468325	-0.627491	-0.447951	-0.544599	0.395687	0.0728672	0.105035	0.53545	0.691621	0.799719	-0.762919	-0.971089	-0.687634	-1.19032
F11R	0.0319985	-0.139252	-0.792005	-0.222805	0.97056	0.80936	1.10306	1.12401	0.218908	-1.3175	0.9034	0.712383	-0.285209	-2.27499	0.815939	0.523729	-0.594683	0.453951	-2.19181	-2.48642	-2.3432	-1.83203	-2.9572	0.643593	-2.86101	-3.44029	-0.458589	-1.93172	-2.0267	-2.31585	-2.12567	-2.20259	-1.15723	-2.94936	-3.41819	-0.1994	-0.976528	-2.94273	-3.51886	-2.49815	-0.32954	-2.28851	-2.48212	0.119113	-1.03025	-1.6502	-2.22394	-0.689228	-0.177574
NFU1	-1.68377	-1.64444	-2.05759	-1.50002	0.0432108	-1.74055	-0.426831	-0.599275	-0.403538	-1.29696	-1.50944	-1.65476	-2.18045	-2.76651	-1.27946	0.231879	-0.477585	-0.408563	-1.23781	-1.60732	-2.16778	-0.141334	-1.14593	-0.974312	-2.29519	-2.32278	-1.33114	0.44074	-0.486809	-0.765886	-1.23877	-0.911368	-1.46706	-1.54809	-1.00261	-1.86823	-1.95894	-1.44	-1.77965	-0.663575	-0.587426	0.467599	-0.599859	-0.703758	-0.97658	-2.64728	-2.7434	-2.80283	-1.27803
HMOX1	-0.762592	-0.43479	-0.503482	2.17977	2.24673	2.48557	-0.304204	-0.869513	-0.497866	1.89929	1.10562	0.679021	0.855005	0.880972	0.48039	0.0494494	1.66649	0.176159	-1.31015	-1.76556	-1.2803	-1.68417	-0.929143	0.027172	-1.25711	0.177624	-1.92289	-0.290947	-0.25101	0.132937	-0.788859	-0.808777	-1.56423	-1.48728	-1.81405	-1.47441	-1.54814	-1.78605	-1.88799	-1.78166	-1.731	-2.1298	-0.334455	-0.357489	-0.394106	-0.265179	-0.478747	-0.863014	0.107914
BLVRA	0.409555	0.354458	0.682808	1.25545	0.310247	1.14005	-0.0456729	0.956694	0.910113	-0.341675	-0.883974	-0.346429	-0.789907	-0.94173	-0.776839	0.0153417	-0.333548	-0.519684	-1.01219	-0.735853	-0.722634	-0.394917	-0.499931	-0.562692	-1.36933	-0.883472	-0.827851	-0.338239	-0.730065	-0.896974	-0.461979	-0.61738	-0.443036	-0.227749	-0.375684	-0.340694	-0.924623	-1.1049	-1.24298	0.0459166	0.122429	-0.145805	0.170412	-0.205628	0.127392	-0.736619	-0.826104	-0.442638	0.0587724
FAM162A	-0.891168	-0.975973	-0.803267	-1.20278	-1.08706	-1.08293	-1.32226	-1.2373	-1.16924	-1.27397	-0.903071	-0.686198	-1.10356	-1.13678	-1.39261	-0.9133	-0.932875	-0.907956	-1.19698	-1.04977	-0.742359	-1.15953	-1.04665	-1.23247	-1.30462	-0.591321	-0.458166	-0.853666	-0.934879	-0.966376	-0.422072	-0.308597	-0.1066	-0.454787	-0.597054	-0.515575	-0.851987	-0.789239	-0.633338	-0.484465	-0.243986	-0.287131	-0.391439	-1.55774	-0.411256	-0.642854	-0.662891	-0.298744	-0.129173
EIF3M	-0.0304879	-0.360234	-0.705946	0.176415	0.0663334	0.164787	-0.138657	-0.336646	-0.360867	0.463192	0.702217	0.646815	0.200995	0.525435	0.231698	-0.491341	-0.233465	-0.163421	-0.394248	-0.359806	-0.200251	-0.757557	-0.162851	-0.310137	-0.316085	-0.524629	-0.347344	-0.550303	-0.57631	-0.783981	-0.451926	-0.453642	-0.930308	-0.505208	-0.39286	-0.609221	-0.868599	-1.14133	-1.29253	-0.471978	-0.445388	-0.649672	0.0699915	0.322751	0.0226758	-1.09923	-0.894014	-0.777999	-0.754477
RPL10	-0.00756579	-0.366232	-0.269179	-0.842754	-0.386977	-0.671259	-0.306349	-0.965232	-0.895209	0.629379	-0.261066	0.0203241	-0.234533	-0.187238	-0.0158079	-0.554095	-1.24211	-1.09937	-0.330386	-0.549345	-0.743556	-0.859733	-0.259467	-1.15604	-0.404855	-0.571989	-0.227611	0.0212446	-0.341163	0.821152	-0.0771345	-0.862872	-0.36342	-0.70412	0.749541	-0.414576	0.0754066	0.122184	0.155688	0.753463	0.725974	1.34771	0.241242	0.940115	-0.59286	-0.263615	-0.06159	-0.298521	0.32903
ACAT2	1.70576	2.55087	2.04237	0.123709	1.32577	-1.3367	0.567262	1.45894	1.21253	1.10771	-1.41574	-0.101646	1.77293	2.90922	2.00795	0.597933	1.41766	2.39184	-0.795656	0.0748221	0.696393	0.315697	1.23265	0.691185	-0.733494	1.46096	0.0902247	-1.3128	-1.24765	-1.33114	-0.196502	-0.543737	0.991546	-2.80709	-2.65329	-0.265563	-1.5046	-0.82736	0.556741	-0.822484	-3.02917	-1.56859	-2.23384	-2.11967	-1.26526	-2.27095	-3.35653	-0.261449	-0.447364
SPCS2	-0.907591	0.0184765	0.546866	0.649326	0.723895	0.16521	0.06337	0.990134	0.244678	0.465913	-1.04432	1.17467	0.723249	0.156899	0.642311	0.0388388	0.581465	-0.21205	-0.10034	-0.545877	-1.00102	-0.560837	-0.366034	0.415827	-1.00691	1.45155	1.30531	0.103669	-0.352996	0.349058	-1.69038	-0.0928805	1.41103	-1.10967	-0.739496	-1.12788	-0.825214	-0.501874	-1.41435	-1.36443	-0.961158	0.170119	0.161948	0.429762	0.630747	-0.834599	-0.997362	-0.455402	-1.25015
ARHGAP1	0.0699622	0.425043	0.0934972	2.18543	2.37793	1.82744	1.21265	0.652478	0.797854	0.748415	1.0451	0.047226	1.14263	2.08285	1.64535	-0.130018	0.881065	0.491425	-1.05813	-0.581048	-0.519165	-1.04693	-0.31512	-0.16056	-1.03681	-0.725982	-0.171408	-1.01077	-0.256189	-0.710341	-1.2708	-1.54103	-1.75213	-1.73945	-1.17074	-1.30454	-0.765276	-0.987634	-1.29769	-1.32129	-1.30556	-1.42718	-1.78078	-1.79796	-1.27992	-1.9386	-1.33683	-1.59293	-0.624943
PGM3	1.3794	0.892221	0.743337	-1.40776	0.856891	0.885916	0.752	0.5184	1.17026	1.11537	0.662839	0.441943	-0.731906	1.07349	0.0620434	0.245531	-0.0525928	-0.579125	-0.873618	-0.63294	0.043282	-1.28579	-1.02674	-0.726816	-0.589989	0.258049	-0.0567662	0.630458	0.325587	0.488815	-0.858788	0.127224	0.304655	0.161779	-1.02839	-1.08103	-1.235	0.542215	-1.04107	-1.48387	-0.464627	0.020099	-2.21019	-2.2113	-2.27721	-0.185721	-0.883772	-0.703646	-0.118163
PRPSAP1	-1.86229	-1.99316	-1.87321	-1.23297	-1.26255	-1.26563	-1.06219	-1.25915	-1.25181	-1.54607	-1.60302	-1.54508	-3.06517	-3.10595	-3.14792	-0.532662	0.105255	0.0457984	0.117626	0.10467	0.0252788	0.4874	0.399647	0.175234	-0.69127	-1.34385	-1.23896	0.927883	0.503491	0.560537	-1.06225	-1.34695	-1.29791	-0.864856	-0.880065	-1.00053	0.523432	0.194284	0.2822	1.08642	0.981125	0.881787	-1.18763	-1.25975	-1.54361	-1.6746	-2.01229	-1.79268	-0.242353
ABCF1	-1.16089	-0.168023	-0.912621	-0.867158	-0.572915	-0.766175	-1.89012	-1.7218	-2.19334	-0.173987	-0.131285	0.0630568	-1.59571	-1.56208	-1.6768	-1.51734	-1.17963	-1.06138	-0.0473618	-0.32268	-0.318756	-1.85795	-1.78968	-1.80676	-0.793556	-0.872653	-0.695274	-0.401192	-0.634692	-0.584248	-2.58959	-2.45108	-2.5993	0.0880829	0.0118545	-0.480343	1.18906	1.20553	1.08771	-0.0077185	-0.0417267	-0.397217	-0.863348	-0.455983	-0.851595	-2.45335	-2.65124	-2.27297	-0.257728
HAAO	0.829284	0.37641	1.15164	0.764486	0.697656	0.0722564	0.333622	1.37525	1.17231	-0.621105	-0.0981007	-0.279433	-0.436489	-0.526801	-0.684779	0.00968646	-0.376448	-0.449535	-2.03605	-1.56547	-2.06783	-1.67466	-1.25205	-1.736	-1.93725	-0.446482	-1.08202	-2.02491	-1.67011	-2.29211	-0.58679	-0.586475	-0.491858	-1.65639	-2.14576	-2.37643	-1.82095	-0.947024	-1.70407	-2.46821	-1.84522	-2.14297	-2.18152	-2.21311	-1.85287	-0.929039	-0.817705	-1.54415	-2.22436
PSMB3	0.323373	0.351013	0.329692	-0.438038	-0.780044	-0.370859	-0.0554393	-0.110532	-0.0844546	-0.259101	-0.478051	0.0218055	0.196254	0.472766	0.397855	0.627937	0.718509	0.119975	-1.18851	-1.06381	-1.09018	-0.701671	-0.543672	-0.768856	-1.26748	-1.26876	-0.962834	-1.45045	-1.20744	-1.28212	-0.794335	-0.630484	0.288805	-1.23397	-1.18638	-0.891143	-1.30251	-0.64783	-0.547552	-1.10332	-1.15013	-0.918115	-1.41423	-0.725869	-1.11541	-0.823907	-0.750377	-0.807363	-0.752086
TSN	-0.74677	-1.14559	-0.645677	-0.299177	-0.392702	-0.0264849	-0.749981	-0.20225	-0.091117	0.590507	0.456306	1.07857	-0.410814	-1.11825	-0.748319	0.189959	-0.84718	-0.692519	-0.458097	-0.765751	-0.991911	-0.416962	-0.62498	-1.20661	-0.928885	-1.41684	-1.27869	0.453456	0.486212	0.659737	-1.0403	-1.15434	-1.40388	-1.29294	-0.851011	-0.980397	0.428141	0.0793381	0.324226	-0.301556	-0.839572	-0.386345	-0.435371	-0.478739	-0.402993	-2.01042	-1.78037	-1.99272	-0.289412
SMC1A	-1.12738	-1.53986	-1.3894	-1.40317	-1.5488	-1.39031	-1.65237	-1.71942	-1.80971	-1.6242	-1.42183	-1.41466	-1.74664	-1.91851	-1.67185	-1.41687	-1.69029	-1.37592	0.999776	1.02971	1.01034	-1.06484	-1.15612	-1.39239	-0.3014	-0.956976	-0.945067	-0.147903	-0.593124	-0.561336	-1.09286	-1.12613	-0.919388	-0.504827	-0.908357	-0.906917	0.88834	0.646523	0.716748	0.223004	0.174227	0.0492001	0.0151146	-0.262078	-0.229522	-0.539889	-1.04429	-0.714117	-0.213891
FKBP15	-1.04914	-1.10595	-1.1168	-1.77299	-2.32555	-1.93752	-1.52133	-0.778996	-1.05235	-1.09915	-1.53588	-1.54961	-1.91598	-1.78929	-1.51914	0.00739599	0.185553	-0.224073	-0.891998	-0.551265	-0.830884	-0.953935	-0.788051	-0.606287	-0.794157	-1.50174	-1.777	-0.275272	-0.447252	-0.062048	-0.585686	-0.867733	-0.844287	-0.30275	-0.461867	-0.551945	-0.253665	-0.62292	-0.931989	0.143333	0.317224	0.0971764	-1.54705	-2.42486	-2.29618	-1.57035	-1.25592	-1.21468	-1.65974
GGACT	0.223093	-1.05316	3.18248	-1.34218	-0.972029	-1.3123	0.406906	1.15344	0.844866	-1.64113	-1.13968	-1.72373	0.951661	-2.30092	2.25848	1.72144	1.63497	1.31519	-0.711306	-0.668005	-0.842318	0.346183	-0.0814934	-0.507788	-1.24825	-1.18843	-1.52302	-1.46606	-1.98024	-0.272543	-0.866495	-0.783346	-0.674295	-1.68486	-1.92052	-1.4285	-1.28936	-0.156257	-1.01419	-1.20816	-0.699135	-1.3721	-2.83272	-2.94269	-2.87683	0.677553	0.183189	0.1591	-2.42612
PLS3	0.04378	-0.24983	-0.091385	-0.200217	-0.113712	-0.615938	-0.27426	0.155332	-0.0144213	0.00467525	0.378288	0.775735	0.504546	0.137571	0.38309	-0.00845503	-0.154447	-0.326777	-0.574692	-0.542684	-0.779192	-0.888581	-0.82388	-0.27642	-0.675521	-0.659387	-0.791626	-0.683982	-0.433772	-0.609851	-0.287577	-0.269238	-0.0119096	-0.700582	-0.680208	-0.344852	-1.31884	-0.542826	-0.84288	0.476731	0.242679	0.422146	-0.0397401	0.102898	0.377766	-0.535769	-0.979313	-0.813199	0.126775
PDIA6	0.971216	0.749368	0.26099	0.736264	0.725904	0.114441	-0.0645206	-0.865532	0.410807	-0.471816	0.611867	0.792919	1.18317	1.12988	2.01305	-0.833559	-0.0517512	-0.662692	-0.769012	-0.392922	-0.712118	-0.496321	-0.286796	-0.454494	-0.399856	-0.493619	-0.530201	-0.334918	0.15646	0.14207	0.0721994	-0.462134	-0.365333	0.534603	0.108341	0.464955	-0.992424	-1.02668	-1.26825	-1.04921	-1.1432	-0.631326	0.0979901	0.0279637	0.811746	-1.85254	-0.808119	-0.760898	-1.02631
PSME3	-0.823331	-0.95624	-1.183	1.80924	1.56266	1.47503	-1.63654	-1.32002	-1.87401	3.08479	3.37689	3.56206	-0.13268	-0.151278	-0.495173	-0.911405	-1.22841	-0.907287	-1.9077	-1.98561	-1.87827	-1.80745	-1.20361	-1.10735	-1.06063	-0.946086	-0.749411	-0.348337	-0.272852	-0.479383	-1.56988	-1.47287	-1.30755	0.236363	0.0169357	0.234693	-0.8133	-0.667312	-0.983107	-1.31974	-1.25985	-1.36533	-1.58364	-1.59684	-1.49915	-1.95929	-1.74126	-1.69105	-0.690846
AARS	0.175318	-0.175041	-0.1666	0.328018	0.857081	0.150587	0.783597	0.395408	1.24177	0.339422	-0.0309048	0.209538	0.705218	0.25337	0.85218	0.695393	0.21373	0.35397	-0.0506606	-0.553244	-0.342889	-0.392404	-0.309787	-0.518167	-0.56338	-0.702437	-1.13472	-0.491196	0.0424036	-0.44255	-0.460765	-0.767885	-0.432548	-0.927111	-0.388778	-0.246361	-0.545038	-0.221934	-0.293404	-0.20458	-0.360994	-0.293738	-0.0858136	-0.198368	0.0183754	-0.739759	-1.20505	-0.640569	-0.150616
COMMD9	-0.45928	-0.284155	-0.41764	0.937992	0.495882	0.770226	-0.380956	-0.0185414	-0.0648961	-0.279236	-0.962905	-1.15944	-0.417503	-0.206517	-0.323906	-0.800756	-0.398488	-0.68515	-0.34287	-0.0507627	-0.177663	-0.0998182	0.538886	0.642823	-0.256484	0.26452	0.317715	-0.231355	0.197845	0.0346942	-0.299729	-0.504542	0.0764274	-0.588951	-0.56336	-0.655172	-1.44466	-0.81829	-1.45966	-1.07201	-0.907213	-0.840647	-0.659584	-0.431754	-0.190383	-1.57114	-1.20317	-1.22644	-1.23157
PPIA	0.283969	0.336029	-0.14345	0.134974	-0.602474	-0.195516	-0.224486	0.175182	0.0723509	-0.0433483	0.977151	0.0296262	0.838576	0.194399	0.852983	0.5698	0.155646	0.111471	-1.11923	-0.603388	-0.747606	-3.89682e-05	-0.0761516	-0.211034	-0.311207	-0.0116722	-0.147383	-0.663614	-0.676575	-0.895487	-0.262382	-0.0824352	0.0289351	-0.309058	-0.188765	-0.796579	-1.34504	-1.68132	-1.94147	-0.123053	-0.314964	-0.385757	0.685319	0.89192	0.930798	0.166164	0.194538	-0.0110155	0.203422
RPL17	0.385818	0.161839	0.204424	-0.804678	-0.325929	-0.872171	0.390407	-0.329969	-0.300714	-0.136881	0.559454	0.32399	1.02301	0.683598	1.01567	0.546037	0.118592	0.574655	-0.180567	-0.734242	-0.270366	-0.457566	-0.262712	-0.712711	0.0488243	-0.585797	-0.41223	-0.123837	0.856445	-0.184568	-1.12611	-0.0767051	-0.120994	-0.345673	0.202556	-0.428562	-0.342297	-1.21187	-1.07793	0.0153205	0.111848	0.0566493	-0.387369	-0.361118	-0.943816	0.0111557	-0.136896	0.439071	0.751232
SEC24C	-0.169082	-0.0868739	1.05493	-0.513244	0.0991147	-0.186805	0.347096	0.643659	-0.0864171	1.15446	-0.557509	0.386596	0.946286	0.747908	0.779338	-0.878344	0.0556669	-0.834943	-0.302351	-0.384896	-0.332391	-0.228961	-0.0584287	-0.144627	0.290521	-0.16054	-0.369992	1.0206	0.442665	0.399817	-0.201686	0.0416881	-0.198644	-0.168068	0.211443	-0.320935	-0.851264	0.156678	-1.31553	-0.851307	-0.691598	-0.544479	0.191874	0.393712	-0.0843964	-0.666233	-0.436763	-0.933159	-0.827627
VPS35	0.130731	-0.271944	0.300421	0.745629	0.183984	0.47838	-0.196898	0.478097	0.54052	-1.03958	-0.495249	-0.252321	1.21934	0.995285	1.48497	0.548395	0.193783	0.471983	-0.542071	-0.38115	-0.360347	-0.29029	-0.450414	-0.262385	-0.524622	-0.395599	0.0356495	-0.522365	-0.475197	-0.391246	-0.618145	-0.213108	-0.582149	-0.623972	-0.518621	-0.419197	-1.71756	-1.28302	-1.82882	-0.30066	0.0898814	-0.304615	-0.937838	-1.059	-0.792579	-1.17253	-0.626827	-0.587952	-0.873304
TOM1	0.36681	-0.491535	-0.0821079	1.34109	1.88638	1.36403	1.45222	-0.153387	1.19968	0.341861	-1.14336	0.296677	-0.722789	-0.77536	-0.834922	-0.527875	-0.73219	-0.0211464	-2.1883	-1.84687	-0.346723	-0.917609	-1.15401	-0.3146	-2.32307	-1.9413	-1.0302	-1.90311	-1.9868	-1.6559	-1.34778	-0.537573	-1.17375	-1.44443	-1.34138	-0.79563	-2.30274	-1.40001	-1.19924	-0.996681	-1.4548	-0.434784	-0.0914422	0.147772	0.0943066	-0.419501	-1.36155	-0.466345	-0.300242
PTPN23	-0.600795	-0.77629	0.139922	-0.456794	1.62043	1.17285	-0.338377	2.52669	2.73931	0.538179		1.32229	-0.839503	-0.800754	-0.0397525	-2.36285	1.32366	-1.14259	-1.54383	-0.969732	-1.90218	-1.59393	-1.55442	-1.70711	-1.62896	-1.75204	-1.60932	-1.39103	1.61676	-1.93547	1.33218	-0.894362	-1.26457	-0.408207	-1.59333	-1.89266	-2.1437	-1.61159	-1.77462	-1.61657	-1.58306	-1.06917	0.297615	-1.3906	-1.48103	-1.11378	-0.936417	0.0299617	0.85008
ERGIC1	-2.02923	-3.04397	-1.7073	-2.68593	-2.8844	-3.08929	-2.09234	-1.15989	-1.34102	-1.55258	-0.90807	-1.25199	-1.55086	-1.80335	-2.03679	-0.804887	-1.71986	-1.6321	-1.55544	-1.75024	-1.78265	-1.71188	-1.4593	-1.89379	-1.27248	-1.93442	-1.44954	-1.35986	-1.69109	-1.89246	-0.840084	-0.97666	-0.895437	-1.97278	-1.70567	-1.87359	-1.40462	-1.16927	-1.50371	-0.964083	-0.989181	-1.30484	-1.42786	-1.50289	-1.29911	-0.962986	-0.854674	-1.4369	-0.947229
OSTC	1.39079	0.993279	0.542094	0.719997	0.70759	0.929569	0.0587301	0.40785	0.208064	-0.276841	0.213294	0.269022	-0.399948	-0.639236	0.0835357	0.634269	0.326807	0.5418	-1.00016	-1.57816	-1.20344	-1.6637	-0.789663	-0.0593213	-0.70006	-1.03011	-0.613668	-0.827734	-0.0419646	-0.892509	-0.628969	-0.646996	-1.05236	-0.847278	-0.911327	-0.86093	-1.01669	-1.0166	-1.13336	-0.747193	-0.412146	-0.625595	-0.143093	-0.213577	-0.0514217	-0.295913	-0.472211	-0.0533083	-0.987008
SF3B1	-1.14097	-1.35488	-1.00077	-0.105192	0.236691	0.0337215	-1.32214	-0.902428	-0.988342	-0.118358	-1.07682	-0.110849	-1.56283	-1.01407	-1.38331	-0.642641	-0.851363	-0.682847	-0.522706	-0.686035	-0.362856	-0.420496	-0.62009	-0.380107	-0.0913341	-0.433454	-0.347018	-0.271478	0.486973	0.0676036	0.109786	-0.384884	-0.331521	-0.881684	-0.657961	-0.778962	-0.137197	0.320633	-0.124535	-0.126923	-0.110058	0.0485917	-0.0876648	-0.480028	-0.540376	-0.609157	-0.67347	-0.440539	0.150246
TRAV18	0.513261	0.120163	0.0418942	0.28145	0.62346	0.362689	-0.0648402	0.194771	1.0936	0.958111	0.821979	1.09957	0.00707371	-0.256634	-0.397357	0.518004	-0.078651	0.391784	-0.448696	-0.618322	-0.63238	-0.228816	-0.338477	-0.25879	-0.381049	-0.575477	-0.482851	-0.590094	-0.445297	-0.567237	-0.373077	-0.529048	-0.537453	-0.600169	-0.50323	-0.770432	0.0166916	-0.127229	-0.110461	-0.241403	-0.580054	-0.405965	0.237167	0.429922	0.187741	-0.466966	-0.467165	-0.488112	-0.485333
AIP	0.494422	-0.76701	-0.799147	-0.629457	0.973462	0.721112	0.0530222	-0.117964	0.0623503	1.4138	0.868278	1.58558	0.402038	-0.533546	0.289046	-0.393832	-0.868543	-0.270893	-2.58685	-0.366495	-1.07902	-1.07977	-1.61846	-0.730603	0.0351045	-1.75284	0.443801	-1.86634	-2.36074	-0.189906	-1.81103	-0.664314	-1.34288	-2.42369	-1.09296	-0.580731	-0.149825	-1.03852	-2.35033	-3.16721	-1.18245	0.546757	-0.038104	-0.313169	-0.570149	-1.00968	-2.56964	-0.872032	0.904045
PTCD3	-0.293792	-0.437901	-0.391943	-0.498734	-0.769245	-0.543635	-0.560231	0.311981	0.336049	0.370541	0.456719	0.806881	-1.00896	-0.798609	-0.604486	0.189841	-0.361461	-0.389198	-0.84882	-1.12567	-1.02737	-0.619374	-1.04356	-0.908811	-0.717019	-0.730318	-0.977483	-0.208597	-0.465533	-0.554296	-0.602789	-0.85072	-0.808268	-0.315722	-0.703985	-0.675278	-0.981072	-0.797442	-1.19575	-0.448668	-0.667588	-0.645153	0.160071	0.22626	0.223773	-1.20404	-1.42588	-0.881831	-0.16347
CIAPIN1	-0.741017	-0.774829	-0.831739	-0.189094	-0.107731	-0.357485	-0.536714	0.0996357	-0.0537531	0.559426	0.45424	0.440701	-1.12999	-0.806595	-1.064	-0.182609	-0.523401	-0.611612	-0.698023	-1.06282	-1.0146	-0.311131	-0.946587	-1.14062	-1.34867	-0.377535	-0.543532	0.0128976	0.0554126	-0.426879	-0.448533	-0.85462	-0.825811	-0.655901	-0.671981	-0.985023	-0.647532	-0.232546	-0.42422	-0.289606	-0.409078	-0.195673	0.506516	0.458553	0.461545	-0.865267	-0.770993	-0.760264	-0.366743
STIM1	-1.30121	0.100643	-0.401532	0.722158	1.51681	1.30751	-0.984221	0.051868	0.173473	0.127695	-1.35025	0.489037	-1.25296	-1.08915	-0.885613	-1.5725	-2.1306	-1.54815	-1.30461	-1.12608	-1.86363	-2.33997	-2.18234	-1.36676	-1.82151	-2.1277	-1.52251	-0.325368	-0.479652	-0.429835	-2.81329	-0.776034	0.252413	-2.58538	-3.93863	-3.27296	-0.759252	-0.518788	-0.269536	-0.971395	-0.569999	-0.986055	-1.71451	-1.56892	-1.95279	-1.96705	-2.85473	-2.58944	-1.75931
GFPT1	0.697756	-0.547966	0.168227	-0.186523	-0.784766	0.0973229	0.817912	0.193299	1.1151	1.14054	-0.100567	-0.775164	0.869933	-0.0378973	0.11598	-0.65104	-1.40717	0.141368	-0.865255	-1.29179	-1.06138	-1.46295	-1.9351	-1.21863	-1.62666	-1.48088	-1.97007	-0.141871	-1.94906	-1.44831	-1.41232	-1.59413	-2.04702	-1.1225	-1.10366	-1.71022	-1.69404	-0.575957	-0.549636	-1.04654	-0.199135	-1.48276	-0.994254	-0.518866	-0.431017	-2.01183	-1.27473	-1.63538	-1.06826
PDCD10	0.298924	0.807671	1.45674	2.10494	1.11105	1.32525	0.132747	1.23778	1.46793	1.71998	0.226814	1.1267	0.800576	0.75494	1.65085	-0.07683	0.593666	-0.771392	-0.58034	-2.38171	-1.84355	-1.37261	-0.655491	-1.57719	-2.28893	-2.78124	-2.25018	-2.57699	-1.05373	-1.25023	-0.0950633	-1.88701	-0.805806	-2.05851	-2.19901	-2.34793	-0.537604	-0.454201	-0.394013	-0.00262664	-1.86175	-0.925744	-0.463793	0.330825	-0.251331	0.0286962	-1.27428	0.479001	0.0520419
EIF2S2	-0.0393464	0.0861567	0.0943871	-1.70134	-1.38747	-1.49029	0.0769849	-0.328182	0.452523	-1.49566	-1.24477	-1.36325	1.3252	0.577399	0.599352	-2.32961	-2.75846	-2.23406	-0.53441	-1.07137	-0.874304	-1.6581	-1.39942	-0.894164	-0.156096	0.284832	0.745631	0.833007	1.14432	1.12161	-0.782901	-0.707648	-0.941758	0.140599	0.802653	1.1989	0.63064	0.548527	0.215548	1.58447	1.72327	1.39267	-0.749259	-1.04013	-1.19338	-0.347538	0.146233	-0.109068	2.61951
PRKCA	-0.181644	-0.390244	-0.571511	-0.060331	-0.195643	-0.0970256	-0.254751	-0.274669	-0.356828	-0.533004	-0.155904	0.187516	0.397342	0.151792	0.591146	-0.338905	-0.217714	-0.142205	-1.08531	-1.1843	-1.0039	-0.59639	-0.400868	-0.742033	-0.983169	-0.454977	-0.341315	-0.668814	-0.472865	-0.887812	-0.633788	-0.797896	-0.403242	-1.14497	-1.10861	-0.867068	-1.51353	-1.24414	-1.2475	-0.781444	-0.579089	-0.89048	0.168344	0.215656	0.0905426	-0.509779	-0.401892	-0.460671	-0.102795
ACTR3	-1.47667	-0.655885	-1.13703	0.25442	0.276071	-0.062413	0.146431	0.633625	-0.389072	0.470719	-0.387288	-0.403337	-0.135013	-0.0561584	-0.256554	-0.473643	-0.612924	-0.550879	-0.845588	-0.0345252	-1.24823	-1.10319	-0.392283	0.0331852	-1.0724	-1.23495	-0.874299	-1.62334	-1.14464	-1.43692	-0.0730882	0.517669	-0.546075	-0.199353	-0.702353	-0.324857	0.173179	0.443495	0.462966	-0.282794	-0.772971	-0.926128	-0.272956	0.0322299	-0.812441	0.41399	0.853114	0.971627	-0.61144
COL1A1	-1.38342	-1.59292	-1.34631	-0.314403	0.311496	-0.00647882	-0.768063	-0.832404	-0.774467	0.483011	0.924412	1.07268	-1.86061	-1.73549	-1.66655	-1.19013	-1.52341	-1.07275	-0.923655	-0.904657	-0.911751	-1.73409	-1.02021	-1.48154	-0.953035	-1.62948	-1.42353	-0.564632	-0.0576127	-0.200617	-0.995366	-1.0208	-0.68972	-0.820873	-0.98937	-0.8883	0.597825	0.262847	-0.0714281	0.247559	-0.0923454	0.109595	-0.514656	-0.283161	-0.299887	-0.299451	-0.369446	-0.253978	0.64701
PFDN1	0.249828	0.488032	-0.0588339	-1.17154	-1.18718	-1.2343	-0.464931	-0.852008	-0.604312	-0.554441	-0.39736	-0.827096	-0.0356309	0.310711	-0.521713	-0.429065	-0.428108	-0.50877	0.00367605	-0.356195	-0.192083	-0.403001	-0.477648	-0.447615	0.024769	-0.357275	-0.596559	-0.0156367	-0.16084	-0.135403	-0.0579841	-0.355336	0.0618876	0.0616204	-0.345572	-0.114632	-0.144076	0.342157	-0.0446111	-0.704738	-0.963594	-0.960575	-0.336672	-0.882202	-0.486933	0.145107	-0.174806	-0.193405	0.0435259
CTNNA1	-0.0748818	0.27096	0.0228908	1.19294	0.98594	0.702062	-0.280269	0.407405	0.512736	0.6314	1.09841	1.1132	1.25338	1.01825	1.31351	-0.0189854	0.231951	0.0542493	0.133297	0.0600526	0.242806	-0.24894	0.327494	0.139909	-0.579601	-0.757818	-0.603299	-0.234288	-0.400488	-0.266642	-0.679381	-0.544229	-0.438114	-0.428875	-0.502287	-0.549136	-0.961351	-1.2204	-0.303277	-0.393216	-0.369483	-0.497888	-0.75396	-0.102133	-0.238247	-0.903607	-0.867476	-0.618341	-0.0645059
LAP3	0.575204	0.452907	0.649541	0.218229	-0.100895	0.39169	0.574782	0.390244	0.547712	1.14703	1.44189	0.823089	0.527179	0.296839	0.247681	1.03814	1.036	1.19068	-0.7186	-0.717075	-0.561882	-0.288283	-0.139861	0.373982	-0.311986	-0.348207	-0.37283	-0.520213	-0.817259	-0.723857	-0.158923	0.289457	-0.102465	-0.481167	-0.410403	-0.184145	-0.366931	-0.447517	-0.586496	-1.12215	-1.27745	-1.02786	-1.34153	-1.11707	-1.01638	-0.581386	-0.421422	-0.580007	-0.909066
FKBP1A	-1.00083	-1.5185	-1.50975	-0.047484	0.143836	0.000546115	-1.10353	-0.729811	-0.877561	1.72643	1.31186	1.51844	0.108026	0.26709	-0.00776788	-0.490021	-0.637488	-0.133218	-0.67449	-0.812183	-0.594556	-0.914282	-0.948792	-0.981066	0.553989	0.196602	0.17699	0.137141	0.298354	0.235553	-0.900997	-0.947075	-0.638559	-0.94215	-0.684768	-0.688522	0.586289	0.412395	0.527001	0.203885	0.351609	0.333429	-0.497982	-0.399052	-0.471751	-0.746233	-0.793542	-0.752788	0.0931335
TMED7	-1.84876	-1.50241	-1.43115	-1.39089	-1.99372	-1.02259	-1.59165	-0.817223	-0.556018	0.105112	-0.824923	-0.0406012	-1.77303	-1.99151	-2.35428	-1.43115	-2.3709	-2.14584	-0.124933	-0.432631	-0.700964	-0.0061877	-0.922001	-0.964859	-0.510155	-0.673385	-0.918862	0.00750324	-0.579271	-0.642547	0.574328	0.266867	0.148557	-0.0634316	-3.12574	-0.419481	0.493449	0.158146	0.116843	-0.124686	-0.197409	-0.626867	0.804303	0.853537	0.958951	-0.55327	-0.348229	-0.597312	-1.11388
SF3B3	-0.985204	-0.68602	-0.959147	-0.78466	-1.08737	-1.0663	-0.243651	-1.64716	-2.09966	-1.72418	-1.27986	-1.0893	-1.67942	-0.314922	-0.185206	-1.31752	-2.30269	-1.98996	-0.767936	-0.0497506	-0.625601	-2.34048	-2.18072	-2.24902	-1.62684	-2.10388	-1.82688	-2.33523	-1.95704	-1.85122	-0.581609	-0.697696	-0.423587	-1.56444	-1.19283	-1.2348	-0.768509	-0.299636	-0.117223	-0.247193	-0.190804	-0.440826	0.61965	0.499782	0.413079	0.845349	-1.12866	-1.29321	-0.353326
PKP4	-0.465497	-0.33993	-0.731902	1.16585	1.24736	0.609098	-0.524934	-0.0999814	-0.317588	0.977819	0.631863	1.20967	-0.59146	-0.417833	0.00335798	0.543177	0.296864	0.214948	-0.551423	-0.918729	-0.437013	-0.519158	-0.449734	-0.466598	-0.337697	-0.485662	-1.14938	-0.0338188	-0.168094	-0.0796546	-0.757102	-1.20721	-0.973137	-0.358161	-0.788198	-0.585099	-0.0457428	-0.625495	-0.321137	-0.494009	-0.299322	0.00142346	0.579383	0.587886	-0.19702	-1.52678	-1.36491	-0.744512	-0.917631
RPLP1	1.26659	1.98827	2.45088	0.22021	1.27341	0.484436	3.01986	-1.43374	1.87352	1.11417	2.4426	1.07004	1.14079	1.68994	1.38333	2.51708	1.31521	0.568314	0.367041	0.738953	0.770417	0.485503	0.734133	1.50798	0.466355	1.903	1.12456	-0.762135	-0.25775	-2.9398	0.526457	0.296451	0.309081	-0.322769	-0.600967	-0.287295	-0.377795	-2.13874	0.388852	-2.5462	-0.403959	-2.19548	-0.558859	-0.245477	0.0841954	0.108182	0.90007	0.732811	0.316568
SNRPF	0.528939	-0.224173	0.0524803	0.640847	1.70367	1.91544	-2.12471e-05	-0.857161	0.0838929	4.01908	3.3103	3.37353	-0.950558	-0.662943	-0.650358	-1.17103	-0.888248	-1.17905	-1.82596	-1.45395	-2.09778	-1.25606	-1.10807	-0.590771	1.18447	-1.12274	-1.11702	-1.37333	0.00542287	-1.2499	-1.24011	-3.17618	-2.50172	-1.70387	-2.62961	-2.2472	0.687407	-0.0588905	-1.08808	-0.516719	-0.557866	-0.943141	-0.23601	-0.239905	-1.39666	-2.36763	-1.98466	-2.14395	-1.36745
PGM1	-0.0743818	-0.278621	-0.476431	-0.433348	-0.342064	-0.466012	-0.715252	-0.376344	-0.555974	-1.42415	-0.857212	-1.48429	-0.729906	-1.03479	-0.853145	-0.103806	-0.595647	-0.856357	-0.123134	-0.627347	-0.775839	0.142394	0.00797975	-0.0221224	0.489844	-0.0977885	-0.284071	-0.526721	-0.341222	-0.205793	0.651063	0.329793	0.127268	0.270773	-0.196566	0.363215	0.158767	-0.144666	-0.478516	0.143265	0.0215417	0.509194	0.239516	0.277177	0.1672	0.266269	0.202678	0.284197	-0.0768022
YWHAQ	-1.21508	-0.865255	-0.929346	-0.646038	-0.299536	-0.726334	0.0857478	-0.0253922	0.0875485	-1.15587	-1.13571	-1.00448	-0.308585	0.506925	0.395288	-0.575945	-1.18195	-0.196503	0.621787	0.442456	0.57786	-0.0954278	0.261665	-0.251261	0.584585	0.174911	-0.144528	0.948024	0.187777	-0.110973	0.0547506	0.514225	0.890713	-0.890672	-0.344724	-0.494744	-0.535604	-0.234089	-0.598017	0.72466	0.2504	1.12457	-0.280876	-0.337686	-0.602956	-0.643822	-0.254464	-0.67449	0.201788
RAB18	0.392275	0.64242	0.837937	0.179042	0.408985	-0.204362	0.505755	1.03813	0.501277	0.77321	1.36061	1.18045	0.452952	0.605997	0.32696	0.692535	-0.0803813	0.23021	-1.3947	-1.06335	-0.686428	-0.759617	-1.07008	-0.624048	-0.754763	-1.14987	-1.16566	-0.663269	-1.13057	-1.05994	-0.98904	-0.590929	-0.885317	-0.148715	-0.445444	-0.862102	-1.08638	-0.706665	-0.119762	-0.44991	-0.376827	-0.181908	0.390371	0.239007	-0.33413	-0.267222	-0.0377535	0.408433	0.181963
RPL7A	-0.372575	-0.278402	-0.529565	-0.703999	-0.860843	-1.38334	-0.257813	-0.0421056	0.112387	0.982511	0.875011	1.61094	-0.373444	-0.112445	-0.724077	0.188185	0.33038	0.163764	-0.428398	-0.192146	-0.221462	-0.193887	-0.285153	-0.514707	-0.365507	-0.613163	-0.752557	0.276148	-0.0958635	0.193322	-1.10007	-0.498194	-0.718754	-0.139225	-0.807628	-0.760262	0.406461	0.460289	0.354727	0.355403	0.359283	0.491327	-0.131061	-0.0204846	-0.304043	0.102579	-0.0796396	0.172791	0.168758
DYNC1H1	0.665441	0.759002	0.700756	0.293401	0.333115	0.341296	1.1895	0.727481	0.634474	-0.518076	-0.670587	-0.752806	0.934399	1.06437	1.294	0.509268	0.347357	0.579093	-0.453393	-0.287914	-0.282221	-0.319508	-0.0546473	-0.0825897	-0.343957	-0.186762	-0.0182191	-0.525458	-0.283398	-0.738841	-0.291717	-0.332894	-0.42881	-0.469959	-0.427375	-0.515484	-0.775011	-0.770849	-0.760247	-0.527655	-0.389057	-0.464718	-0.969343	-0.792291	-1.11759	-0.471132	-0.414689	-0.380064	-0.339904
SVIL	-0.456159	0.0268062	-0.716312	0.347807	-0.477762	0.196456	-0.10739	-0.244715	-0.154806	1.3131	0.298748	1.01115	0.0105601	-0.203559	-0.688719	-1.78447	-1.00477	-2.48539	-0.0387899	0.963108	-0.732124	-0.786145	-0.351064	-0.43619	-2.14243	0.60851	-0.59605	-1.16821	-1.88734	-0.0685809	-0.616894	-0.86062	0.0600568	-0.135097	0.0115444	-1.03421	-0.922945	-3.09864	-1.39059	-0.546965	0.219746	-0.0449403	0.205069	0.577627	0.586261	-1.11433	1.73381	1.49313	1.19243
CARS	-1.53277	-0.184697	-1.06633	0.428845	0.634844	0.399489	-1.79965	-0.612822	0.433685	2.90631	1.3965	2.09455	0.106047	-0.354096	-2.23839	0.493012	-0.439792	0.622686	-1.95184	-1.40383	-3.46433	-1.17367	-1.29677	-3.19307	-3.64289	-2.87747	-1.21042	-0.637322	-1.05812	0.380505	-2.0862	-0.726306	-1.30847	-2.01987	-2.34531	-0.576391		-3.35688	-3.67891	-0.540613	-0.2768	-1.08155	0.953569	1.03873	0.354737	-3.87902	-3.35314	-0.0246896	-3.49295
VAMP8	-0.748137	-1.09961	-0.699398	-0.882095	-0.702698	-0.927717	-0.325282	-0.452818	-0.538618	0.185243	-0.352797	-0.41607	-0.78987	-0.571201	-0.714793	-0.867842	-0.420687	-0.158815	-0.256645	-0.563261	-0.383327	0.0566988	-0.130404	-0.329656	-0.261955	-0.79046	-0.806143	-0.210326	-0.248831	-0.335867	0.353422	0.149141	0.225048	-0.0389474	-0.439605	-0.303332	-0.39731	-0.484251	-0.633297	-0.527051	-0.560761	-0.438236	0.88301	0.934043	0.925829	-0.195564	-0.503931	-0.279329	-0.622273
MT-CO1	0.570165	2.54322	1.75812	4.00902	3.91141	3.73214	1.46758	1.69829	1.60406	2.65471	-0.271527	-0.535597	1.38344	1.00063	-0.880346	-0.574451	1.2403	-0.402252	-2.15277	-1.04601	-1.61474	0.575117	0.741334	0.592555	-0.393875	-0.442405	0.631073	-4.15259	-1.34944	-2.79811	0.347928	0.727158	-1.13395	-2.39523	-2.95611	-2.63393	-0.334226	-2.59119	0.223216	-1.19953	-0.656056	-0.893255	-2.15943	-1.72703	-2.33613	0.492289	0.429166	0.341852	0.528604
RPLP2	0.529679	0.690565	0.25361	1.00207	1.12278	0.880047	1.26063	1.39887	1.17201	2.34116	3.195	2.26778	1.01024	1.12112	1.4166	0.815705	0.994303	1.18903	-0.274473	0.324987	-0.362009	-0.700566	-0.451486	-0.533377	-0.67972	-0.550567	-0.617165	0.141324	-0.165925	-0.127209	-0.120618	-0.145107	0.0168114	-0.624039	-0.69839	-0.76339	-0.809191	-1.20266	-1.13184	-0.594893	-0.42631	-0.4693	0.905679	1.00662	1.0749	-0.42594	-0.308446	-0.305685	0.00939906
GPS1	-0.443738	0.0946006	-0.316003	0.0212404	-0.337768	0.419845	-0.553919	-1.74165	-1.01187	-0.0290754	1.83614	1.05702	-0.0736027	-1.05503	-0.167175	-1.63675	-1.16766	-1.28057	-1.58721	-1.11298								-1.74138										-1.57287		-1.32281	-1.58898	-1.15389		1.63724					0.0272466
ATP6AP2	-0.121268	-0.196788	-0.189693	-0.358614	-0.282158	-0.37963	0.129185	0.581531	0.364474	0.114332	0.0780738	0.283851	-0.337128	-0.0749322	-0.224697	-0.323767	-0.294424	-0.241992	-0.262701	-0.369967	-0.64527	-0.521398	-0.687856	-0.726668	-0.530703	-0.491604	-0.547759	-0.788018	-0.903235	-0.921516	-0.386595	-0.393182	-0.329983	-0.619176	-0.530437	-0.592022	-0.362465	-0.355223	-0.265257	-0.472892	-0.573862	-0.594998	-0.195251	-0.424107	-0.391172	0.203474	0.0426496	0.14026	-0.0456957
GIPC1	-0.000955378	0.0768568	-0.322554	0.404118	0.0288109	-0.104998	0.0854392	-0.668332	-0.651315	-0.545996	-0.7994	-0.844282	0.102188	0.729073	0.338456	0.0629206	0.282527	0.00157291	-0.581901	-0.303098	-0.310915	-0.251282	0.367253	0.479114	-0.631508	-0.169118	0.0153459	-0.123642	0.0193014	-0.364718	-0.347324	-1.07063	-0.289624	-0.62364	-0.553138	-0.260433	-1.56709	-1.38321	-1.08345	-0.412477	-0.460489	-0.435587	-1.55855	-1.19562	-1.42252	-1.72197	-1.39044	-1.52683	0.767739
SND1	0.51177	0.512462	0.258378	0.542475	-0.0698692	0.0495669	0.86304	0.0778852	0.100703	1.44083	1.36554	1.01086	0.707587	0.902663	0.686235	0.313636	0.770675	-0.00837959	-0.836712	-0.974783	-0.571065	-0.808828	-0.674624	-0.776564	-0.316177	-0.69496	-1.07528	-0.892181	-0.551432	-0.598259	-1.10236	-0.385485	-0.124956	0.180963	-0.09742	-0.175642	-0.470688	-0.469154	-0.843322	0.128069	0.0772194	0.19831	-0.0275158	-0.198295	-0.291934	-0.70188	-0.794158	-0.213182	0.259112
LRRC59	0.806724	0.905582	1.20762	-0.440404	0.023908	-1.81425	0.123817	-0.279318	0.826606	-0.155179	-0.611044	-0.43002	1.11091	1.11093	2.15487	1.78231	1.6448	0.480028	-0.227276	-0.00873867	0.292276	0.30879	0.68838	-0.0184728	-0.393355	-0.271701	0.156128	0.78537	1.10454	-0.472522	0.625806	1.01266	0.679001	-0.944177	-0.18824	-0.758149	-0.738836	-0.925222	-1.07141	-1.52719	-1.81556	-1.00184	-1.97748	-0.731618	-1.16595	0.0780137	0.3303	0.823052	-1.21253
EIF2S1	0.220373	0.322721	0.297317	0.0454046	-0.0227784	-0.217134	0.123083	0.36369	0.849602	0.538062	-0.0908073	0.227699	-0.517916	0.154355	-0.0694017	0.773985	0.222815	0.484962	-0.923617	-0.988071	-1.08393	0.0667451	-0.322294	-0.480037	-0.192181	-0.303115	-0.59635	-0.426727	-0.433808	-0.251774	-0.286488	-0.432557	0.339013	-0.288826	-0.170299	-0.0514125	-0.563851	-0.505116	-0.8279	-0.744786	-0.46335	-0.84554	-0.540847	-0.600479	-0.985477	-0.507133	-0.27972	-0.346231	-0.114894
H4C1	-0.479497	-0.661007	-0.278739	-0.261443	-0.427464	-0.389017	-1.23356	-0.822441	-0.699863	2.22102	2.09711	1.57372	0.191895	-0.928017	-0.679113	0.619106	-0.496446	-0.589982	-0.493063	-0.39785	-0.229464	-0.541891	-0.661727	-0.990155	-0.476439	-0.648232	-0.578694	-0.0870621	-0.555731	-0.884027	-0.216354	-0.167993	-0.515052	-0.155202	-0.303048	-0.372531	-0.659108	-0.381135	-0.525439	0.256959	0.336163	0.144734	0.985481	1.00288	1.07915	0.838941	0.412824	0.291718	0.914055
ACIN1	-1.24426	-0.918493	-1.24051	-0.0210847	-0.951976	-0.476121	-0.266856	-0.156512	-1.22797	1.34644	-0.170724	0.912082	0.0794538	-1.89625	-1.42509	-0.724776	-0.230096	0.740544	-1.18269	-1.54963	-1.70092	0.108353	-0.519156	-0.546397	-1.25258	-1.91606	-1.7788	-1.21504	-1.52434	-0.997538	-0.549551	-1.14604	-0.801821	-1.79228	-2.01731	-1.80597	-1.09616	-1.38356	-1.26492	-1.31848	-1.9182	-2.00135	-0.487324	-0.0555058	-0.243107	-0.668868	-1.18385	-2.20121	-0.851169
ERP29	0.304688	0.361439	0.391459	1.16599	1.01791	0.866842	-0.0237679	0.234163	0.22547	1.02629	0.605509	0.402802	0.683738	0.711237	0.861559	0.476749	0.573029	0.424087	-0.22908	-0.0375649	-0.344487	0.0687887	0.73512	0.112196	-0.133628	-0.213135	-0.330598	-0.0709389	-0.414396	-0.610306	-0.255743	0.0196737	-0.539112	-0.00406516	-0.261979	-0.712279	0.129828	0.57718	-0.38129	-1.34077	-0.560199	-0.853268	-1.00013	-0.651961	0.0455701	-0.492254	-0.561385	-0.446065	-0.511907
RPL39P5	0.170191	-0.257457	0.166616	0.15686	0.0470194	0.41547	-0.282957	0.109222	0.317776	1.79623	2.0165	2.82415	0.451863	0.348151	0.395432	0.806244	0.640824	0.162623	-0.104894	0.107496	-0.7311	-0.167657	-0.423401	-0.0859252	-0.269112	-0.284064	-0.225163	0.789975	0.0252373	-0.062939	0.0993123	-0.060799	-0.171168	0.19688	-0.17156	0.05391	-0.461148	0.31549	-0.419334	-0.0150098	-0.207014	-0.20431	0.930412	0.708676	0.831463	-0.00353521	-0.317749	-0.362739	0.315652
NAXD	-1.28621	1.03804	0.434712	-0.0113868	0.167141	1.30963	0.165074	1.31639	0.305159	-1.43289	-1.51384	-0.980404	-0.251191	1.44596	-0.465787	-1.14078	-0.127036	-0.613999	-1.89739	-0.672187	-0.863365	-1.70242	-1.17029	-1.45359	-1.5451	0.0972598	-2.49545	-0.904335	-2.10648	-0.0269128	-1.29782	0.679374	-1.37166	0.342775	-0.381052	-0.814179	0.282878	-1.93202	-1.82566	-0.372199	-1.25925	-0.574957	-0.458381	-0.00427925	-0.370108	-1.18228	0.40402	-0.769955	-0.58284
RPL23	-0.147578	-1.1455	-0.942188	-0.697837	-0.738772	-1.82774	-1.51801	-0.968985	-1.19676	-2.00872	-1.23102	-1.42808	0.152808	-1.64789	-0.488101	0.417513	-0.143609	0.278395	-0.972454	-0.895962	-0.974148	-0.101477	-0.0023433	-0.441723	-1.10079	-1.16176	-1.46726	-1.21312	-0.666851	-1.61841	-1.24431	-0.79438	-0.491661	-1.44463	-1.45485	-2.04474	-0.77708	-0.908984	-0.627952	-0.72838	-0.663909	-1.03826	-1.4292	-1.29832	-1.41558	-1.40557	-1.38747	-0.971113	-1.54527
CUL5	-0.515415	0.434043	1.34343	1.08488	-0.503764	0.223512	-0.277995	0.145069	0.253126	-0.246993	-0.755364	0.598384	0.278978	-0.0578342	-0.547308	-0.165832	-0.709214	-0.418249	-1.80592	-1.46535	-1.20455	0.845003	-0.879502	-1.51196	-0.631664	-1.74482	-1.24916	-1.55835	-0.891706	-0.447821	-0.946472	-1.152	0.607592	-0.894176	-1.98963	-1.66763	0.336374	0.0790113	-0.133684	-0.832128	-0.523349	-0.55484	0.0414078	-1.87826	0.311585	-0.543222	-0.542524	-0.959158	-0.864011
ACOT7	-0.463555	-0.489373	-0.650532	-0.643521	-0.687303	-0.263957	-1.63384	0.375951	0.376265	-1.59912	-0.880782	-2.76584	-2.98417	-3.70749	-2.91519	-1.68841	-3.17576	-2.64314	-3.36784	-3.10173	-3.39362	-3.25691	-3.13514	-2.78956	-3.57088	-3.59705	-3.43451	-3.43287	-3.61558	-3.54673	-1.7446	-1.97842	-2.00188	-3.0039	-2.92946	-2.98282	-0.0527169	-0.0673115	0.0691291	-2.94778	-3.17278	-3.35472	-2.60681	-2.68742	-2.82471	-0.98022	-1.02281	-1.68632	-1.10066
SH3BGRL2	0.315919	-0.00379334	-0.489161	-0.359917	0.0683627	0.0906439	-0.118688	-1.34709	-1.22947	0.127908	0.952995	0.394331	-0.31155	0.3161	0.327521	0.598806	0.190857	0.393549	-0.389989	-0.431468	-0.654585	-0.704564	-0.218538	-0.0578753	-0.44845	-0.618642	-0.746622	-0.0951771	-0.0448962	-0.570333	-0.217727	-0.0889605	-0.506508	-0.531142	-0.700149	-0.996098	-0.470557	-0.767142	-0.555923	-0.707611	-1.10411	-1.0221	-0.573816	-0.361724	-0.0130464	-0.636387	-0.614424	-0.746753	-0.88359
RPL22	0.741675	0.75056	0.659159	1.21654	1.6442	1.14493	0.822427	1.06473	0.917853	1.04333	0.863456	0.455787	0.564202	0.577632	0.523706	0.584054	0.735533	0.816697	-0.661132	-0.448075	-0.923487	-0.0619207	-0.494824	0.31563	-0.692307	-0.407929	-0.337495	-0.932836	-0.697661	-0.808675	-0.130165	0.187257	-0.327737	-1.89033	-1.12363	-0.883406	-0.808153	-0.985944	-1.06721	-0.873957	-0.168812	-0.789907	-0.741256	-0.455323	-0.172908	-0.78296	-0.861218	-0.556262	-0.29474
AP1S1	0.0636591	0.75924	1.88773	-1.17362	-3.57389	-1.16642	1.00448	0.200817	2.18947	0.243667	-0.1112	-0.346634	1.26087	1.71646	0.981641	0.864886	0.355063	1.22078	-1.27221	-1.07901	-3.90271	-0.276292	0.611534	0.660497	-0.180315	0.672523	0.887814	-0.440426	-0.564524	-0.325465	0.113312	-0.543218	0.107683	-0.724922	0.0248847	-0.352018	-3.73317	-0.970399	-0.776309	-4.01712	-3.46485	-3.04449	-0.281966	-0.278672	-0.47047	0.77967	0.0730149	0.721256	0.0564219
LSM4	0.149682	-0.00852729	0.131698	-0.320468	-0.382811	-0.616073	-0.0665842	-0.167628	-0.312193	0.336939	-0.506164	-0.97124	-0.477927	-0.377285	0.293991	-0.183199	-0.12042	-0.856309	-1.18298	-0.787091	-1.12766	-0.847288	-0.827857	-0.216023	-0.967609	-0.665071	-0.955516	-0.55071	-0.611947	-0.510823	-0.583459	-0.384121	-0.543272	-0.637322	-0.611667	-0.658408	-0.878414	-0.700077	-0.651476	-0.712377	-0.531216	-0.513753	-0.621891	-0.491136	0.85259	-1.07129	-0.957478	-1.06645	-0.833552
RUVBL2	0.10298	-0.220962	-0.340317	-0.569687	-0.552056	-0.807155	-0.574524	0.0283277	0.127752	-0.809108	-0.600796	-0.150394	-0.0430284	-0.130768	0.758581	0.272057	0.368221	0.491356	-1.64085	-2.04323	-1.49079	-0.684265	-0.753759	-0.884139	-0.385012	0.802141	-0.324904	-0.474872	-0.219257	-0.267938	-0.179601	-1.16663	-0.281607	-0.684532	-0.702643	-0.394885	-1.37526	-0.975772	-1.14629	0.0309096	-0.106919	0.0310115	-0.080262	-0.823331	-0.293897	-1.10096	-0.82277	-0.948329	-0.718221
RPS14	-1.2264	-0.920102	-0.512385	-0.821856	-0.386039	-0.429056	-1.3787	-0.443119	-0.454672	0.210215	0.717127	0.954902	-0.524847	-0.797221	-0.442116	-0.0551661	-0.463884	0.0222101	0.299543	0.521958	0.309688	0.384309	-0.903027	-0.375348	0.0400231	-0.204547	-0.597999	0.619407	0.892367	0.575977	0.869874	0.898151	0.43824	0.391025	8.99112e-05	-0.0880619	-0.623079	-0.370453	0.459943	0.588504	0.680543	0.461048	1.39795	0.598632	0.873089	1.03116	0.811953	0.717844	0.921285
EIF3G	-1.75963	-1.76463	-2.12934	-0.00258269	0.0608257	0.0354372	0.124284	0.773718	1.0643	-2.05365	-1.4593	-1.21256	-2.37436	-2.6094	-2.59678	-2.15833	-3.08084	-2.67142	-1.16566	-1.13831	-1.44196	-1.7729	-1.51103	-1.73805	-1.2557	-0.958912	-1.14178	-0.587362	-0.672797	-0.448624	-0.780439	-1.02073	-0.641158	-1.21958	-1.56186	-1.2601	0.100414	0.321095	-0.462467	-0.290138	-0.344343	0.0295087	-0.642284	-0.695133	-1.28533	0.143996	0.129307	0.246065	1.30259
EFEMP1	1.41772	1.22631	1.01598	0.530466	0.443875	-0.80014	0.18753	0.119379	-0.026031	2.20866	2.05433	0.631228	0.528701	0.18582	-0.924439	-0.299775	-0.416933	-0.0361541	-2.04035	-0.638879	-1.12466	-1.65239	-1.77324	-1.5233	-1.01916	0.331191	-1.10972	0.77512	1.06451	0.110933	-2.66442	-2.36469	-2.39064	-0.87232	-0.647108	-0.690388	-1.5906	-0.158079	0.0924867	0.281692	0.416109	0.538913	-2.22057	-1.16661	-1.4554	-3.29102	-1.53526	-3.28708	0.61253
AP3D1	0.6683	0.0475099	0.567613	-0.000304984	-1.4484	0.34203	0.33727	0.437193	0.293248	0.344475	-0.623095	-0.521203	0.217078	0.131252	0.119033	0.615294	0.381036	0.577105	-0.609474	-0.0576966	-0.312042	-0.566351	0.121053	0.0513182	-1.22356	-0.131355	0.0842437	-1.02209	-0.645101	-0.713277	-0.971749	-0.593335	-0.0729786	-1.41185	-0.818013	-0.932435	-0.782983	-0.319359	-0.850743	-1.10848	-0.503664	-0.598451	-1.09947	-0.978223	-1.01842	-1.15	-1.3371	-1.42295	-1.76278
PTPN6	-0.226406	-0.623689	-0.112448	0.496768	0.583517	0.553846	0.44878	0.124612	-0.0744541	0.385005	0.230419	-0.0106721	0.119443	0.502798	0.515271	-1.31178	0.223449	0.236025	0.125949	-0.356788	-1.00034	-1.44602	0.049899	0.125612	-0.274383	-0.196377	-0.51204	-1.01655	-0.88104	0.319767	-1.3305	-0.41173	-1.27526	-1.09372	-0.545564	-1.28141	-1.14469	-1.64779	-1.50201	-0.496143	-0.77874	-0.0279545	-0.490894	-0.0123665	-0.232681	-1.28482	-1.24798	-1.74828	-0.906225
CPPED1	-1.24099	-1.72173	-2.34997	0.720144	0.625867	0.709187	-1.9751	-1.77099	-1.56052	0.281692	-0.925071	-0.532135	-1.26368	-1.28605	-1.34723	-0.945857	-0.418238	-1.03242	-0.686485	-0.517732	-0.64026	-0.557345	-0.69704	-0.310456	-0.106996	-0.976651	-0.680938	0.153005	-0.0448951	-0.0832884	-0.269638	-0.883916	-1.0828	-0.0278488	-0.119261	-0.506249	-0.44598	-0.521791	-1.43088	-0.421798	-0.607957	-0.693841	0.664953	0.510744	0.874331	-1.53875	-1.74858	-1.40585	-1.8552
XRCC6	0.615143	0.125712	0.260583	0.966625	1.13226	0.904494	0.624772	0.468012	0.587374	-0.206421	0.172629	-0.223669	0.917217	0.644841	0.285032	0.309188	0.13535	0.0621599	-0.992651	-0.892806	-0.676188	-0.99477	-0.832569	-0.629259	-0.893436	-0.867782	-1.01777	-1.14459	-0.797829	-0.998582	-0.602478	-0.627089	-0.886651	-0.647997	-0.475424	-0.897123	-1.46618	-1.68595	-1.95204	-0.372607	-0.385263	-0.104068	-0.298914	-0.325312	-0.423793	-0.704787	-0.506931	-0.793808	-0.206251
KHSRP	-0.413649	-0.491736	-0.585454	0.0798707	0.28116	-0.612105	0.674173	0.927273	1.07932	0.380736	0.856728	0.736643	-1.24506	-0.859726	-0.66072	-0.24296	-0.727684	-1.06957	-0.770728	-1.27302	-1.36958	-0.327284	-0.980716	-1.15214	-0.57783	-0.749765	-0.689594	-0.773341	-0.460308	0.0782504	-0.357406	-0.43775	-0.471471	-0.624868	-0.623732	-0.551301	-0.500438	-0.685403	-0.440277	0.327353	0.76279	0.870731	1.57715	0.875675	1.11219	-0.591095	-0.43449	-0.844611	-0.0247613
HK1	-0.0913873	-0.320308	-0.285069	0.0994471	-0.90592	-0.211763	-0.343121	-0.640617	-0.662234	0.693334	0.256269	0.106864	-1.05553	-0.778157	-1.12012	0.075792	-0.291108	-0.472884	-0.859963	-0.673155	-0.81824	-0.840838	-0.894481	-0.698423	-0.468569	-0.741066	-0.744465	-0.209673	-0.397575	-0.626642	-0.77692	-1.35621	-1.04149	-0.439092	-0.535114	-0.455424	0.109421	-0.315049	-0.0600731	0.360518	0.25279	0.443165	0.129991	0.151172	0.204591	-1.04701	-0.949897	-1.00569	-0.0347569
PARVA	1.12104	1.20905	0.84169	0.920527	0.191945	1.04864	0.965841	0.866609	0.836143	1.2999	1.3317	0.572254	1.25277	0.625959	0.844882	0.223384	-0.0141422	0.361209	-0.472726	-0.564398	-0.376317	-0.513803	0.0580728	-0.601637	-0.252498	-0.0519716	-0.109817	-0.288097	-0.570789	-0.223059	-1.01252	-1.47785	-0.907802	-0.94966	-0.651509	-0.281844	-0.454514	-0.0466339	0.0998626	-0.541741	-1.19816	-0.614376	-0.402373	-0.598811	-0.618701	-0.204836	-0.40856	-0.754564	0.130457
RHOG	0.136355	-0.206303	-0.177759	-0.573459	-0.264084	-0.550366	0.0181517	-1.28475	-0.453139	0.5273	0.0915832	-1.01439	-0.478354	-0.82899	0.560763	0.131337	-0.4358	-0.475458	-1.07903	-0.206329	-1.15864	-0.889793	-1.06349	-0.666353	0.556446	-0.979113	-0.589157	-0.296755	0.39047	0.213079	-0.887766	-1.13892	-0.650928	-0.345809	-0.626292	-0.999162	-0.55656	-0.430183	-1.02511	-0.062018	-0.550655	-0.988993	-1.19001	-1.65736	-1.41661	-0.571	0.246078	-0.266329	-0.458884
PPP2R1A	0.239799	0.29762	0.128443	0.663261	-0.277669	0.126628	0.626388	0.125679	0.290923	-0.564305	-0.670738	-0.722307	0.933504	1.53223	0.862213	0.629952	0.454644	0.64978	-0.0590232	0.198548	0.0117897	-0.0812133	0.551368	0.233579	0.395557	0.154078	0.350054	-0.500683	-0.428925	-0.721899	0.564363	0.109668	-0.50379	-0.0651523	-0.348676	-0.251901	-1.24447	-0.928173	-1.0116	-0.61228	-0.62063	-0.717468	-1.07903	-0.894844	-0.930061	-0.53195	-0.65762	-0.457333	-0.824934
HNRNPH1	0.202567	-0.178498	0.81973	-0.488116	0.117954	0.0096935	-0.205274	0.653416	-0.621754	0.377076	0.418094	0.63304	-0.843023	-0.894144	-0.967677	-1.42813	-0.969848	-1.08407	-0.450075	-0.74543	-0.781376	-0.789709	-0.874668	-0.962723	-1.02254	-1.04297	-0.566288	-0.385676	-0.518705	-0.444222	-0.957378	-0.990515	-0.749976	-0.850609	-0.981434	-1.6632	0.027865	-0.577872	-0.297093	0.461584	0.248266	-0.05833	0.381107	0.147663	-0.193522	-0.909463	-0.960803	-0.740601	0.596331
RPS8	-0.843538	-0.582283	-0.837622	-1.67626	-1.81235	-1.48765	-1.04857	-1.07435	-0.936287	-0.546858	0.119738	-0.128323	0.812518	-1.53465	-1.55176	-0.0942014	-0.377615	-0.206418	0.503505	0.160912	0.349674	0.462875	-0.0357939	-0.0386113	-0.0785077	-0.336311	-0.477834	0.810924	0.819559	0.539428	0.287088	0.258335	0.217641	0.25768	0.212422	0.0994606	0.448985	0.497865	0.378868	0.437657	0.161447	0.450437	0.115317	0.05454	-0.017031	0.771493	0.782641	0.898731	0.18024
SMAP	0.987902	1.09954	1.11947	-0.333128	0.697496	0.515722	1.49772	0.821417	1.58121	2.06414	0.738081	1.0644	-0.425998	-0.242177	0.601829		-0.199332	-1.16079	-0.509513	-2.60722				-3.10317	-1.00867	-3.42695	-1.75244			-1.52851	-0.726551	-0.766561	-1.1038	2.07248	-2.34157	2.13966	-2.6953	-2.71007	-2.68854	-2.82067	-3.28632		-1.21266	-2.02805	-1.18213	0.293301	1.01369	1.00044	-0.387866
PRDX5	1.12686	1.04001	0.937062	1.5672	1.4655	1.37196	0.96672	0.671329	0.974037	-1.02528	-0.798617	-0.968896	1.64041	1.68345	1.96022	0.821265	1.19518	0.882731	-0.223349	-0.00997388	-0.0888865	0.136993	0.56203	0.524557	0.286393	0.15411	0.750573	-0.67047	-0.704501	-0.345733	0.820156	0.663599	0.138378	-0.190689	-0.110204	0.375739	-1.59822	-1.50969	-1.653	-0.867289	-0.73106	-0.368429	0.206893	0.275883	0.451238	-0.0493164	-0.0185508	0.360146	-0.48044
HNRNPM	-0.786987	-0.642618	-0.791409	-0.708114	-0.551027	-0.668991	-0.761397	-0.370839	-0.371063	-0.0871689	-0.351599	0.528381	-1.02111	-1.16449	-1.34356	-0.423064	-0.217452	-0.599017	0.0801562	0.609364	0.156215	-0.133351	-0.903771	0.0139615	-0.163143	-0.877908	-0.691832	1.02798	0.992471	1.26849	1.16946	0.240092	0.584561	0.598023	0.67779	0.55103	0.652908	0.32879	0.578732	0.717947	0.225051	0.67294	0.464324	0.423824	1.83321	-0.37966	0.139081	-0.309239	0.65718
PTRH2	-0.226388	-0.156785	-0.853126	0.0228215	-0.580548	-0.75016	-0.479242	-0.112701	-0.320504	-0.838086	-1.08245	-1.16056	-0.659268	-0.253625	-0.511693	0.0140469	0.115103	0.0990478	-1.00465	-1.04837	-0.775924	-0.930165	-0.583538	-0.442893	-1.11836	-0.891933	-1.12338	-0.732218	-0.866017	-0.624862	-0.908092	-0.841309	-0.812442	-1.23436	-1.269	-1.17915	-0.48011	-0.893002	-0.648241	-1.1163	-1.19471	-1.2441	-0.760933	-1.15427	-0.944634	-1.25342	-1.17207	-1.22922	-0.900412
C1QBP	1.1621	1.74477	0.84557	1.47896	1.29406	1.72427	0.966977	0.738319	1.03331	0.977239	1.87468	0.67996	1.18605	0.264829	-0.0164475	0.763755	1.66032	0.871972	-0.90597	-0.897775	-1.12973	-0.763865	-0.680261	-0.464418	-1.13969	-0.967848	-0.901205	-2.30962	-2.48	-1.98011	-0.48474	-0.455969	-0.577186	-1.22958	-1.76744	-1.58799	-1.13198	-1.44922	-1.15848	-0.977006	-0.939012	-1.24279	-0.639735	-0.484753	0.303717	-0.419819	-0.234309	-0.352076	-0.405617
PGP	-0.491947	-0.516104	-0.485376	-0.286358	-0.473463	-0.158634	-0.596578	0.0801509	0.0572472	0.540735	-0.129914	0.200887	-0.896832	-0.794272	-0.65533	-0.0273657	-0.90788	-0.780547	-0.492448	-0.599767	-0.464526	0.00207052	-0.795375	-0.636089	-0.247386	-0.503392	-0.562429	-0.0115749	0.0413308	-0.0546294	0.0253429	-0.400452	-0.331887	-0.573105	-0.358146	-0.39879	-0.177721	-0.0534779	-0.0908132	-1.41805	-0.357664	-1.05522	-0.181054	-0.184557	-0.0829397	-0.535439	-0.466501	-0.55813	-0.0990531
DNM1L	0.87657	0.688685	0.941151	4.3403	4.29464	4.19465	0.449362	0.0947179	0.343428	0.909117	-0.318097	-0.750902	-0.721463	-0.24149	0.517215	-0.0379607	0.37564	0.3586	-1.25745	-1.24576	-0.34698	-0.460575	-0.18634	-0.104666	-1.66005	0.313029	0.759562	-0.892661	-1.15241	-1.40155	-1.24022	-0.907005	-1.11571	-1.11078	-1.62847	-1.33018	-1.66603	-1.81464	-1.23393	-0.606776	-0.704695	-0.970043	-0.67873	-0.56187	0.175216	-1.50621	-2.15865	-1.2144	-0.456434
EIF4H	-0.970281	-1.92077	-0.0434369	0.534001	1.28729	-0.470172	-0.214056	-0.588238	0.404066	0.677661	0.234407	0.51088	-1.25346	0.100078	0.0322024	-0.84831	-0.178663	-0.732112	0.256596	-0.293441	0.218388	0.155751	-0.568217	0.136849	0.361577	-1.15637	-1.14655	-0.20358	1.1751	0.329074	-0.199828	-0.498624	-0.590166	-0.513538	-1.28176	-0.274861	0.201818	-1.17226	0.321491	0.0629063	-0.56668	-0.230822	1.16474	1.06422	1.28573	-0.10641	-0.371872	-0.287118	-0.896881
CTTN	-0.670906	-0.74975	-0.0871539	-1.83409	-1.30363	-0.358831	-1.09379	-0.295826	-0.376146	1.7145	0.337849	-0.0134803	-1.16923	-1.70133	-1.31072	-0.955292	-1.47542	-0.525513	-1.1304	-0.387882	-1.37201	-0.936839	-0.398799	-0.873387	-1.13991	-0.021553	-0.109226	0.17333	0.551698	-0.0698744	-0.0292993	0.364404	0.725679	-0.0116069	-1.10728	-0.548063	-0.652656	0.67449	-0.691778	0.143699	0.223374	-0.342447	0.973238	0.555086	1.25572	-0.271883	0.336858	0.761687	-0.238459
DNM1	0.121823	-0.195176	0.404177	0.779878	0.749036	0.305505	0.262884	0.29664	0.412077	1.06582	1.85583	1.22482	1.50846	0.944337	1.37967	0.795567	0.511342	0.609299	-2.5891	0.034345	-2.02636	-0.278941	-0.16254	-2.44524	-2.20531	-2.37937	-1.85194	-1.88832	-2.316	-1.57215	1.04082	0.633658	-2.40962	-0.0842984	-2.63063	-2.55431	-2.16137	-1.01639	-0.992259	-1.62805	-0.703476	-0.866313	-1.76415	0.445065	0.457332	-1.50666	-1.67979	-1.97686	0.585846
TMED5	0.83205	0.735793	0.93824	0.0116031	-0.132241	-0.151101	0.42305	0.29821	0.0578216	-0.147746	0.374554	-0.00988396	0.651114	0.574671	0.627896	0.679919	0.617254	0.734768	0.068035	0.128519	-0.0115418	0.265759	0.543089	0.271994	-0.168187	-0.00572177	0.209897	-0.81009	-0.593182	-0.779562	-0.368268	-0.0109676	0.247481	-0.308381	-0.490345	-0.197755	-0.569599	-0.716915	-0.599049	-0.202381	0.149862	-0.12007	0.077744	0.0916683	0.163602	0.00356104	-0.220178	-0.138126	-0.625363
MYH9	-0.300013	-0.311188	-0.352327	0.0708383	0.287027	-0.0489722	-0.84231	-0.532906	-0.467772	2.03456	2.02258	2.44517	-0.117012	-0.0589269	-0.0953833	-0.554786	-0.75167	-0.58992	0.0500384	-0.123177	-0.173376	-0.497083	-0.579892	-0.733701	0.234199	0.107269	0.0990613	0.608932	0.535981	0.535018	-0.225786	-0.267457	-0.243139	-0.165521	-0.0529314	-0.10702	0.340552	0.213413	0.48052	0.673961	0.62001	0.720278	0.619955	0.642331	0.750779	0.0898973	0.0806183	0.182052	0.845288
CAT	-0.0371938	-0.17533	0.0437763	-1.89021	-1.67288	-1.44797	-0.329384	0.142275	0.00625347	-1.54133	-1.25574	-1.90362	-0.143091	0.0889207	0.0457086	0.869801	0.896279	0.717182	-0.287924	-0.0388147	-0.171266	0.534578	0.53435	0.316783	0.00752975	0.0355823	0.226147	-0.377332	-0.586974	-0.553413	1.70808	1.55295	1.24327	-0.716536	-0.141757	-0.450753	-0.25751	-0.158318	-0.456184	-0.711294	-0.632426	-0.587366	-1.36211	-1.34534	-1.75377	0.00853574	-0.148718	-0.015991	-0.885447
CYC1	-0.176959	-0.472351	-0.206401	-0.733289	-1.12049	-0.705919	-0.494946	-0.464365	-0.445232	-1.61414	-0.741223	-1.52293	-0.897649	-1.60083	-1.42901	0.583048	-0.0113807	0.292699	-0.395783	-1.2347	-0.514997	0.456491	0.265375	0.204148	-0.856407	-1.53656	-0.630011	-0.129332	0.548155	-0.116383	-0.826925	-0.364793	-0.293069	-0.635809	-0.410525	-0.551743	-0.719977	-0.484206	-0.572162	0.703473	0.775025	0.925402	-0.344119	-0.176488	-0.250897	0.23503	0.291497	0.185483	-0.000406098
EEF1D	-1.16651	-1.45304	-1.24229	-1.44563	-1.10694	-1.26877	-2.14354	-1.8812	-1.64788	-1.24508	-1.23857	-1.09828	-1.92045	-2.15067	-1.73065	-0.692778	-0.787991	-0.580095	0.160222	0.280974	0.191891	0.381243	0.124248	-0.00195887	-0.705081	0.198339	0.0438396	1.26426	0.867683	1.07167	0.0880154	0.00142094	0.718509	-0.0879162	-0.00946165	0.122501	0.0722726	0.0231462	-0.297917	0.912193	1.03704	1.03259	-0.0274641	0.682241	-0.0412995	-0.888233	0.309372	-0.482629	0.604403
ACTC1	0.902296	0.377237	0.357054	3.16354	2.62928	3.23959	-0.13066	0.678405	0.610996	1.10837	1.97927	1.40008	2.69526	2.71915	2.76823	-0.406884	-0.678102	-0.248221	-1.61376	-1.73205	-1.56144	-1.54699	-1.9229	-1.96678	0.154179	0.315871	-0.0124349	-1.71765	-1.76815	-1.33966	-2.43792	-2.30723	-2.04616	-1.8782	-1.85842	-1.73468	-1.92987	-1.79712	-2.06739	-0.911277	-0.607251	-0.838591	-2.4843	-2.12358	-2.19566	-1.09006	-1.30785	-1.62171	0.442678
SNRPD1	0.532252	-0.659604	-1.12144	-0.594439	-0.653502	0.0506561	0.320917	1.8831	2.86082	1.57345	-1.01006	1.73076	1.76624	1.4435	-0.716147	0.831641	1.15424	-1.76429	-2.0839	0.453543	-1.77073	0.324787	-2.06493	-1.77675	-0.1117	-1.79786	-0.0718389	-0.10991	-0.606391	-0.226013	-0.0485101	0.204929	0.488998	0.379022	-0.899351	-1.22835	-1.63727	-1.61268	-1.79824	-1.23652	-1.26109	-0.611417	0.119217	0.339883	-0.441521	-1.15677	-1.33342	-0.148913	-0.340282
TOMM40	3.08388	1.94615	1.2101	1.25249	-3.71382	3.47685	0.285237	1.58646	1.08224	0.977824	0.527375	-1.9552	0.536854	0.634482	0.518182	1.23286	1.14228	0.594692	-0.715158	0.122708	-0.333578	-0.498603	0.309833	0.578548	-0.68516	-0.512817	0.211606	-0.947226	-1.97344	-1.31418	-0.561158	0.344248	-0.929704	-0.490944	-0.822276	0.228286	0.374783	0.661563	0.00974064	-0.918564	-0.621424	-0.77227	-1.43273	-0.665563	-0.468756	0.84237	-0.365603	0.191532	-1.06678
ACTR2	-0.0649402	-0.0849142	0.106832	-0.647064	-0.181328	-0.621815	-0.138608	0.946806	1.18542	1.14935	0.702414	1.53661	0.469958	0.0996121	0.0557522	0.0874347	-0.489608	-0.366269	-0.297394	-0.621252	-0.64168	-0.475377	-0.882292	-0.969064	-0.550991	-0.209665	-0.267197	-0.340579	-0.316065	-0.328748	-0.491929	-0.707862	-0.852205	-0.173261	-0.0891834	-0.552534	-0.128606	0.0095189	-0.186767	0.114646	-0.00435839	0.149314	0.0619987	-0.187993	-0.00123646	-0.0871161	0.0887705	-0.286855	0.162362
ESD	0.717324	1.41093	1.33613	1.60272	1.26121	1.30217	0.830565	1.13251	1.24516	0.674491	-0.253739	-0.586205	-0.462518	0.891469	0.304718	0.214256	0.708549	0.910014	-1.2485	-1.21442	-0.598009	-0.640648	-0.156746	-0.372032	-0.723019	-1.13384	-0.687813	-0.882408	-0.00731659	0.0394417	0.29392	-0.307271	-0.309613	-1.13869	-0.867394	-0.991843	-0.363138	-0.496374	-0.546137	-1.66212	-0.62966	-1.33935	-0.879218	-1.12755	-1.75467	0.0441313	-0.278954	-0.0293652	-0.67449
PSMD8	2.12963	3.32434	3.59961	-2.12066	-1.78094	3.393	1.54933	1.92963	1.20788	-0.756943	-0.491625	0.788696	2.11568	1.64147	2.3496	-0.318976	0.0350867	0.488959	-0.23033	-0.408755	-0.288393	-0.0089053	1.29335	-2.16731	-2.00464	-0.734045	0.180226	-2.02411	-0.435866	-1.24959	-0.364557	-1.60621	0.927378	-2.54788	-3.00177	-2.44522	-1.39504	-1.03945	-3.76548	-3.04079	-3.55799	-2.93277	-1.35394	-1.40107	0.165718	-0.630107	0.834384	-0.146829	-0.0370583
LTA4H	-0.192862	-0.144573	-0.0754265	0.295729	0.199045	0.0494649	0.168439	0.343407	0.308053	0.133835	0.430435	0.314245	0.431215	0.0578485	0.360938	0.513186	0.334542	0.0921873	-0.601612	-0.597679	-0.563018	-0.27299	-0.0946147	-0.278676	-0.31626	-0.251713	-0.41569	-0.774589	-0.354816	-0.714405	-0.0137704	-0.50227	0.0646728	-0.762022	-0.413839	-0.612449	-0.668982	-0.568548	-0.463644	-0.485036	-0.283717	-0.576182	-0.0106662	-0.0641468	-0.362122	0.32319	0.316878	-0.0921742	-0.617899
PTPN11	-0.598445	-0.730428	-0.877332	-0.702255	-0.192863	-0.525759	-0.348599	-0.028431	-0.159343	0.210964	0.395162	0.22825	0.0166568	-0.569979	-0.642538	-0.996054	-1.24719	-1.13931	-1.38567	-0.613901	-0.78757	-1.23582	-1.19548	-1.43814	-1.1551	-1.84638	-1.22361	-1.52024	-0.525259	-0.158372	-0.625915	-0.704556	-0.372014	0.00261526	-0.0836069	-0.506045	0.540662	0.393674	0.186422	0.217767	-0.410697	0.0271711	-0.0765977	-0.00950429	-0.027651	-0.728101	-0.581322	-0.413223	-0.123
PSME1	0.189265	0.159392	0.0574189	0.268241	0.273872	0.280551	-0.472547	0.0999089	0.0761291	0.78169	1.07342	0.808824	0.216162	0.0225704	-0.302906	0.307183	-0.515372	0.147942	-0.930286	-0.888076	-1.15638	-0.997719	-0.974921	-0.0376545	0.0281989	-0.573377	-0.374118	-0.187461	-0.29134	-0.311368	-0.591449	-0.74532	-0.55643	-0.127769	0.0881173	0.186218	-1.0209	-0.964002	-0.888028	-0.0529356	0.0988196	0.0672558	0.180379	0.0175709	0.537925	-0.721049	-0.534074	-0.658697	-0.404619
CAPZA1	0.808166	1.80334	1.87313	0.668181	-0.923485	1.04752	1.06367	1.42794	1.51484	0.975666	1.72567	1.82518	2.36669	1.69493	1.81971	1.08273	1.17149	1.2702	-0.150124	-0.18104	0.0823208	-0.155563	-0.217398	-0.121737	-2.77503	-1.21639	0.657232	-2.10837	-1.16238	-0.976015	-1.35218	-0.552204	0.113844	0.530113	-0.792518	-0.49052	-1.2594	-0.814074	-0.974414	-0.238686	-1.3981	-1.84857	-1.51884	-1.66374	-1.32633	0.505001	0.510587	0.0317008	-1.92507
RPL7	0.368272	-0.299457	-0.102496	-0.662617	-0.668055	-0.46501	0.0035231	0.403531	0.448073	-0.11093	-0.410073	-0.25799	-0.119076	0.904594	0.285471	1.16378	1.11546	1.11003	-0.096363	-0.0714497	0.225723	0.718354	0.705918	0.495893	0.0702818	0.156061	0.201966	0.355672	-0.13097	-0.00673858	0.52916	0.20045	0.0522078	0.0711043	-0.153773	-0.0639209	-0.789607	-0.375471	-0.476407	0.243902	0.111413	-0.0487425	-1.07328	-0.922895	-0.772804	0.36647	0.12771	0.354754	-0.373713
EEF2	-0.620519	-0.686158	-0.684248	0.541278	0.380323	0.566745	-0.343	-0.406317	-0.936173	0.0239303	-0.114417	-0.292585	0.0921915	0.230966	0.683705	-0.0694717	0.886073	0.613883	0.272042	0.0146324	-0.0145331	0.483791	0.962788	1.26199	0.260586	-0.273552	0.17435	0.0721643	0.410345	-0.0166646	-0.142915	-0.0697463	-0.190146	-0.128289	-0.238935	0.0649461	-0.505847	-0.573055	-0.449073	-0.367654	0.0144502	-0.372207	-0.295789	-0.386234	-0.266276	-0.850479	-0.615935	-0.607454	-0.577713
COPG1	0.96375	0.794547	0.384178	1.72754	0.892292	1.16596	1.18387	0.367733	0.36398	0.498359	-0.364788	-0.60526	1.29425	1.42195	1.38558	0.397046	0.626442	1.20324	-0.414257	-0.232665	-0.309159	-0.688229	0.156784	0.140856	-1.16555	-1.20758	-1.31995	-1.31563	-0.378063	0.100812	-0.533017	-0.404844	-1.38182	-0.62911	-1.00747	-0.744497	-1.27833	-1.3514	-1.38881	-1.1179	-1.28875	-0.706794	-1.20068	-0.792627	-0.449393	-1.83173	-0.917471	-1.33999	-1.23911
RPL5	-0.0516441	0.0511663	-0.51247	-0.91103	-0.629655	-1.05474	-0.038592	0.270415	0.512072	0.408934	-1.0651	-0.119037	-0.000339114	-0.185459	-0.203448	-0.0946682	-0.328347	-0.336093	-0.649819	-0.650641	-0.983027	-0.548635	-1.21657	-1.22669	-0.727349	-1.56706	-0.810154	-0.0118093	-0.126565	0.205453	-0.624414	-0.673993	-0.518089	-0.107527	0.0824059	0.184968	-0.51461	-0.337951	-0.408899	0.469426	0.365646	0.33814	0.101811	0.304123	0.332458	-0.27972	-0.704808	-0.158343	0.466722
TRIM28	0.374495	0.385215	0.831715	-0.362802	-0.74297	-0.786147	-0.384664	0.314083	-0.422008	-0.204297	0.0380458	0.161578	0.247691	0.362664	0.388413	-0.121749	0.0239923	0.0475612	-0.963459	-1.31062	-1.05904	-0.926984	-1.50669	-0.152655	-0.337065	-1.28724	-1.57233	-0.569144	-0.245685	-0.00506649	-0.328963	-0.309865	-0.438713	-0.539049	-0.461846	-0.167485	-0.145351	0.133546	0.292269	-0.361663	0.164798	0.226511	-0.191527	-0.0452323	-0.0627315	-0.00874465	0.583282	0.467746	0.237578
RSU1	-0.992325	0.0680542	-0.397584	-0.0534607	-0.218884	0.0345018	-0.00914352	-0.639304	-0.603762	-2.08444	-2.12871	-1.88416	-0.569612	0.458975	0.543519	-0.21867	-1.06303	-0.31901	0.340837	0.641367	0.348253	0.471043	0.769809	0.720624	0.595543	0.735132	1.06014	0.606678	0.561045	0.59154	0.585423	0.861715	1.01813	1.43238	0.974817	0.64792	-0.557334	-0.483807	-0.74391	0.147055	-0.114058	-0.0329741	-0.0172401	-0.0574286	-0.264363	-0.0941066	0.0468799	-0.0103523	-0.381336
MAP7D1	-0.770468	-0.759693	-0.754927	-1.05085	-1.09248	-1.11676	-0.95884	-1.0449	-1.47367	-0.565891	-0.560878	-0.493934	-1.14489	-0.838896	-1.20742	-1.40638	-0.872629	-0.923207	0.478785	0.455348	0.411672	-0.285456	-0.340311	-0.255548	0.50382	0.198996	0.649327	0.654184	0.586715	0.503662	1.14965	0.5551	0.556576	1.26147	0.996813	0.871724	0.606138	0.656217	0.269829	0.263012	0.245107	0.304335	0.594958	0.571694	0.403754	0.875587	1.21386	1.08566	0.486758
LYPLA1	-0.2934	0.083287	0.366536	0.660837	0.267491	0.347802	-0.0634589	0.720252	0.80848	0.0203201	-0.0707281	1.65584	0.0770098	0.316365	1.82803	-0.265695	-0.170876	-0.191356	-1.19779	-1.25055	-1.31429	-0.623313	-0.246278	-0.298248	-0.494045	-0.533665	-0.754203	-1.00691	-0.760157	0.169574	-0.145875	-1.14047	-1.45282	0.308404	0.80086	0.806745	0.0561647	-0.0254655	0.571479	0.629422	0.474429	0.854792	-1.91909	-2.12757	-2.63672	-0.747033	-1.16676	-0.853327	-0.233417
PYGB	-0.422876	-0.231301	0.0731844	0.251083	0.263926	0.329581	-0.479376	-0.401084	-0.020362	0.208721	0.116395	-0.107551	0.0542204	-0.422296	0.0488021	-0.346466	-0.249214	-0.409239	-0.459915	-0.73877	-0.831091	-0.909556	-0.795072	-0.835352	-0.445782	-0.487484	-0.063756	-0.678146	-0.686164	-0.878291	-0.290597	-0.457496	-0.648737	-1.08161	-0.879047	-0.930933	-0.75961	-1.16754	-0.664723	-0.727346	-0.749739	-0.700029	-0.0607176	-0.0454251	0.0808392	-0.752051	-0.590649	-0.914015	-0.625178
YWHAH	-1.77332	-0.84103	-1.19631	0.306364	-0.180912	0.00974336	-0.716906	-1.3412	-1.0058	-0.325587	-0.777539	0.134552	-0.760381	-0.441451	0.25545	-1.42784	-0.482215	-0.557862	-0.370983	-0.372703	-0.31596	-0.339491	-0.43986	-0.457781	0.184698	0.0420802	-0.170032	1.11129	1.15121	1.15934	-0.0667087	0.190806	0.0257917	-0.620398	0.301741	-0.482941	0.276295	0.368508	0.479262	0.0384374	0.220504	0.147691	0.739494	0.901707	0.493311	-0.44612	0.0686542	-0.0441881	0.830768
TYMP	-1.57363	-1.85185	-1.3536	-0.468507	-0.702698	-0.328933	-2.10783	-1.51643	-1.65187	0.210739	-0.334476	-0.130089	-0.451957	-0.647794	-1.01676	-1.67426	-1.32344	-1.80899	0.00846005	0.0313328	0.117971	-0.871952	-0.207451	-0.486322	-0.162747	0.674562	0.800255	0.25517	-0.0660891	-0.128139	-0.513742	-0.209894	-0.295373	-0.0645357	-0.16448	-0.032879	0.317665	0.311382	0.37687	-0.152024	-0.46099	-0.0095749	-0.217611	-0.717217	-0.364224	-0.687593	-0.289331	-0.211862	-0.564363
COPS4	0.0948067	0.772342	0.117539	1.78988	1.24166	1.6198	-0.0149955	0.306436	0.303794	0.379788	-0.577499	0.223769	-0.31167	0.473833	0.347535	-0.325599	-0.514504	-0.267476	-0.905539	-0.944746	-1.1383	-0.97823	-0.760219	-0.706276	-0.657913	-0.6962	0.237167	-1.03051	-1.00568	-0.3194	-0.81707	-0.551975	-2.03815	-1.19072	-1.49261	-1.07444	-0.588312	-1.68057	-0.924994	-1.48803	-0.88962	-0.909035	-1.36444	-1.34772	-0.0754793	-0.666832	-1.32469	-0.998007	-1.07061
SEPTIN9	-0.868623	-0.983741	-0.623632	0.333473	0.561506	-0.191936	-1.09369	-0.168732	-0.571043	-0.360635	0.260559	-0.428667	-0.944775	-1.30475	-1.09613	-0.61336	-0.827741	-0.868674	0.405979	0.0908969	0.106078	-0.45758	-0.442722	-0.439181	-0.0691037	-0.193037	-0.266233	0.296973	-0.341096	0.468328	0.212445	0.212417	0.122656	-0.686551	-0.853121	-0.825582	0.218334	0.711758	0.10025	0.0494478	0.0600061	0.353406	0.958469	0.929228	0.705587	0.0180814	0.415246	0.0460467	0.318108
SLC4A2	0.254555	-0.277728	0.0528552	-0.660122	-0.436784	-0.461456	-1.77792	-0.0943391	-0.74631	1.62883	1.19378	1.84002	-0.873902	-0.44199	-0.614886	1.2528	0.744273	0.687705	-0.00157212	-0.489209	-0.250294	0.76233	0.655588	-0.0634878	1.37324	0.200436	0.695347	0.756249	0.324977	0.341205	-0.776631	-0.97937	-1.80467	-0.406101	-1.0535	-0.983106	-0.689163	0.168827	-1.00289	1.05847	0.689507	0.464288	-0.20164	-0.10569	-0.429636	-2.26451	-2.71089	-2.35646	-0.26337
CMPK1	-0.106361	-0.114643	-0.166663	-0.8644	-0.339737	-0.412904	0.0383059	-0.444161	-0.341949	0.188093	-1.21828	-0.661789	-0.139835	-0.711456	-0.275949	0.0952335	-0.306098	-0.166027	0.0843637	-0.0585171	0.0180788	1.21681	0.39526	0.481508	-0.0125898	-0.331401	-0.63426	0.232532	0.421126	0.250488	0.0516698	-0.277821	0.748139	0.0592718	-0.335956	-0.35421	1.33333	1.20077	1.04916	0.319837	-0.462738	-0.114156	-0.155608	-0.0795033	-0.2291	0.347567	0.170488	0.1553	0.875963
RTCB	0.183847	0.142196	1.42365	-0.288293	0.422588	1.15803	-0.866921	0.656321	1.34841	0.280035	1.00165	1.00312	0.796749	0.0679009	0.293476	0.521071	0.378288	0.0298439	-0.786515	-0.198314	-0.770752	-0.562817	-0.354173	-0.737137	-1.10602	-0.88107	-0.138918	0.185257	0.62622	0.29278	-0.471152	-0.47652	0.409815	-0.00256222	-0.183979	-0.425578	-0.378307	0.347128	-0.349795	-0.374877	0.131533	0.299642	-0.97425	-0.860477	-1.20088	0.0924932	0.325147	0.136569	-0.334564
RPL38	0.296554	-0.0286584	0.103284	-0.54666	0.546948	0.51893	-0.00921833	0.222077	-0.242729	-0.224461	0.288627	0.301417	0.454336	-0.328764	0.40486	1.3074	0.548488	0.550346	-0.587179	-0.713994	-0.496667	-0.196745	-0.359659	-0.346598	-0.91755	-1.1674	-0.826197	-0.738506	-0.657382	-1.26913	-0.50677	-0.306784	-0.468558	-0.460645	-0.678093	-0.580501	-1.00417	-1.08024	-0.755055	-0.675148	-0.690886	-0.859217	-0.142613	0.432638	0.317023	-0.63509	-0.825624	-0.900368	-0.909385
MYL6	-0.214301	-0.249258	-0.319667	0.695242	0.697862	0.730646	-0.629327	0.057617	0.166253	2.87639	2.6389	3.33714	0.180401	0.26417	0.149309	-0.24847	-0.679646	-0.291019	-0.809132	-0.730133	-0.915744	-0.483662	-0.897422	-1.02011	0.609192	0.326645	0.224898	-0.0799153	-0.130135	-0.483689	-0.666908	-1.14577	-1.32747	-0.612685	-0.324897	-0.607062	-0.448189	-0.505228	-0.710249	0.391206	0.469143	0.404266	0.77792	0.866641	0.552239	-0.41447	-0.454129	-0.729439	0.431483
H2AFY	-0.259004	-0.0969748	0.0580631	0.810965	0.720174	-0.276834	-0.355458	0.932279	0.682585	-0.101721	0.805781	0.768173	0.736682	0.720528	-0.314725	-0.382818	-0.338833	0.532445	-1.22282	-0.869632	-1.3223	-1.30386	-0.523687	-0.901269	-1.13698	-0.938752	-1.06693	-0.586511	-0.263018	-0.69919	-1.54937	-0.975564	-1.06462	-0.791859	-0.42825	-0.640168	-0.16815	-0.84735	-1.35864	0.171013	0.0659888	-0.158958	-0.514293	-0.110179	-0.563294	-0.281927	-0.187738	-0.913482	1.2985
API5	-0.450474	-0.426809	-0.118735	-0.309399	-0.578535	-0.590504	-0.1546	-0.0977469	0.070043	-0.770912	-0.0466015	-0.158826	-0.0153197	-0.477764	-0.521872	1.08564	1.47843	1.22317	0.0731842	0.112337	-0.278744	0.566829	0.689819	0.838734	-0.169241	0.104142	-0.0552176	0.0705686	0.457796	-0.162026	0.428324	0.365846	0.282477	-1.09357	0.153728	-0.319581	0.5446	0.429777	-0.035005	0.579445	-0.364683	-0.586197	-0.811493	-0.804096	-1.06162	-0.743504	-1.05465	-1.07301	-1.87118
DYNLRB1	1.06543	0.399536	1.27181	1.50587	0.133245	0.809226	0.644928	1.56028	0.800526	-0.92544	-0.53986	-0.654197	1.75535	1.7131	1.45546	0.694635	1.77551	1.2264	-0.726366	1.05764	0.486007	-0.265618	0.11941	-0.245952	-1.12522	-0.699922	-0.469933	-0.416484	0.213441	-1.3236	-0.564531	0.630294	0.860751	-1.02679	-1.05346	-0.818388	-1.17506	-1.42616	-1.05038	-0.457407	0.0020395	-0.2926	-1.00503	-1.00332	-0.801074	-0.25999	-0.350783	0.174885	-0.537291
DCTN4	-0.572935	-0.836938	-0.966234	-1.05854	-0.686562	-1.27696	-1.04425	0.0323068	0.0175449	0.424608	-0.395265	0.203779	-0.915925	-0.865991	-0.657303	-0.67594	-1.08774	-0.700065	-0.635834	-1.19111	-1.03129	-0.47961	-1.43249	-1.64678	-0.435642	-0.490279	-0.30542	-0.644127	-0.84763	-0.579444	-0.52535	-0.0868	-0.479023	-0.497059	-1.04668	-0.939538	-0.40356	-0.649765	-0.515444	0.611605	0.700925	0.753428	0.832068	0.807846	0.712534	-0.325166	-0.377302	-0.248288	0.577289
DDB1	-0.645502	-1.21675	-1.7384	0.45196	0.080735	0.178076	-0.524006	0.10016	-0.0543423	-0.208774	-0.482575	-0.955761	-0.622454	-1.42369	-0.852155	-0.547609	-1.54778	-1.494	0.228921	-0.0826	-1.03275	-0.297215	-0.292424	-0.469643	0.0702243	-1.7783	-1.83672	-1.90518	-2.14596	-1.51775	0.803884	0.833489	0.88629	-0.965212	-0.378306	-0.68186	0.636103	0.255782	1.76064	-2.41244	-1.50651	-1.74938	-0.532554	-1.55712	-2.54242	1.17953	0.89304	0.465366	1.60321
COX6B1	1.71375	1.16369	1.00557	-0.848691	-0.341737	-0.440854	-0.310606	0.760999	0.081435	-0.480652	-0.458695	-1.89283	-1.11518	-1.38965	-1.41668	0.501162	-1.35046	-1.78385	0.022882	-1.33448	-0.0603706	-0.799918	-1.09195	-0.829499	-0.0818423	0.78562	-0.130006	-0.0107855	-0.462008	-0.475362	-0.000623311	-0.709982	0.538502	0.41421	0.173298	-0.203638	0.183986	-0.232748	0.0369039	2.82588	0.501216	0.683865	1.82397	2.53381	2.0226	0.106044	0.63466	0.422725	0.032381
FTL	-1.36633	-0.949571	-2.36771	-3.59287	-4.10269	-3.50998	-2.43516	-1.62488	-1.43016	-1.60087	-0.734409	-0.940842	0.943968	0.415126	-0.447892	1.4042	2.26194	1.85443	-0.0883501	-0.509819	-0.053489	2.67801	2.38659	2.50954	-1.81563	-2.09458	-1.49612	-2.31104	-2.0557	-2.46297	-1.26871	-1.35188	-1.0409	1.28407	0.979673	1.05226	-1.55927	-2.07464	-1.25977	-2.0338	-1.71312	-1.81216	-2.67857	-2.57883	-2.45461	-1.39735	-1.7888	-1.16392	-1.36529
ELOC	0.228816	1.31397	2.74065	-1.94627	-0.161901	-2.85035	3.37564	3.68044	3.0649	-1.89491	1.74422	1.89435	0.85069	1.70618	1.4242	2.39823	0.118632	0.679535	0.822902	0.658292	-0.0742452	0.805299	0.501713	0.566507	-0.0201417	1.01602	1.25909	0.271339	-1.91	-0.0541984	-3.1554	-0.550961	-0.0163023	0.0435632	0.0442911	0.0364742	1.23596	0.119195	1.56151	-1.32643	-2.42592	-0.570084	-3.94197	-2.3247	-2.99994	1.56561	-0.73022	0.416476	-1.76107
RNH1	1.11683	1.14712	1.2453	1.10563	1.2776	1.63082	1.47669	1.1859	1.0738	0.461239	0.736699	0.331245	0.758362	1.39774	1.57532	0.571565	0.598103	0.811653	0.415904	0.503976	0.555778	-0.223328	0.189943	-0.116632	0.401908	1.31816	1.12268	-0.476757	-0.450673	-0.087861	0.236989	0.219621	0.780316	0.177671	0.188378	0.432289	-0.782272	-0.428016	-0.855085	-0.440234	-0.486763	-0.158211	-0.627982	-0.655534	-0.877717	0.512321	0.350353	0.440544	-0.313245
CPSF6	-0.408503	0.30471	0.291734	-0.348851	-0.73049	-0.804731	-0.470004	-0.464349	-0.598003	-0.515087	-0.498808	1.06216	0.645003	0.403542	0.281287	-0.332991	-1.02584	-0.0863495	-0.39803	-0.322594	0.0333232	-1.06758	-0.603467	-1.12691	-0.936904	-1.58231	-1.7596	-1.09134	-0.120986	-0.872218	0.307128	-0.542493	-0.971228	-0.352372	0.627225	-0.117612	-1.49772	-0.666838	-1.01864	0.135137	-0.314389	0.33297	0.658438	1.78169	1.71888	-1.00331	-0.276133	-0.307469	0.620687
EIF3K	0.505248	0.455613	0.3968	-0.105053	-0.33154	-0.140609	0.148043	0.344575	0.242036	1.50312	1.39451	1.6105	0.261015	-0.217649	-0.320546	0.623946	0.27767	0.334091	-0.268988	-0.106128	-0.29395	-0.208446	-0.0768509	-0.080945	0.414121	0.42862	0.365994	-0.524545	-0.755506	-0.911226	0.840005	0.758634	0.999373	-0.573489	-0.263705	-0.249053	0.223411	0.1712	0.085777	0.000529599	-0.533533	0.134926	-0.487969	-0.669788	-0.76034	-0.13055	-0.154233	-0.171978	-0.487798
KPNB1	-0.492968	-0.681223	-1.38777	-0.368685	-0.508468	-0.586545	-0.408492	-0.58538	-0.9442	-0.900253	-1.25649	-1.06635	-0.472977	0.460281	0.288982	-0.0163895	0.0128153	0.161265	-0.333817	-0.067913	-0.0785693	-0.617031	0.0621985	0.0916781	-0.222634	-1.07517	-0.956161	0.578079	0.188675	0.59353	-0.247137	-0.5625	-1.3342	0.328435	-0.0723805	0.237725	-0.545122	-0.749995	-0.925294	0.302854	0.426417	0.233909	0.267527	0.149764	-0.0347629	-0.814678	-0.0629593	-0.285244	-0.0392084
BABAM2	0.359911	0.294158	-0.387816	1.02093	1.15644	1.09029	0.70144	-0.419069	-0.00546286	-1.0673	-1.16153	-0.450057	1.31779	0.790745	-0.37495	-0.545952	0.716755	0.728733	0.0259979	0.283128	1.17003	0.0876662	0.417753	1.05619	0.68113	1.58885	1.31991	0.677566	0.714889	0.958884	0.722977	-0.832098	0.0536653	0.0816858	-0.225415	0.348497	-1.3124	0.520299	-0.798427	0.742262	0.876145	2.13323	1.43753	1.1082	1.30973	-1.86945	-1.44598	-1.50346	-0.14696
APEH	0.0623405	0.0783614	0.0689843	-1.44516	-0.967636	-1.1834	-0.66365	-0.395717	-0.446444	-1.23251	-0.512108	-0.611674	0.109479	-0.170964	0.00538836	1.00119	0.948406	0.995939	0.09994	0.0447874	0.0369421	1.27532	0.78655	0.63916	-0.278737	-0.485726	-0.423883	0.192746	0.241545	-0.0296915	0.4761	0.360659	0.109511	0.612238	0.466132	0.443122	-0.136373	-0.389873	0.303861	-0.113656	-0.00253812	-0.0795876	-0.118877	-0.120492	-0.101495	0.135107	0.208522	0.07418	-0.646445
NFS1	0.658981	0.489962	0.721515	0.266455	0.185209	0.00343952	-0.330487	0.157038	-0.13476	-0.593012	-0.919203	-0.707477	0.7293	0.633842	0.495583	0.0419996	0.948251	0.53143	-0.900451	-0.992066	-0.604171	-0.678578	-0.337564	-0.415534	-0.807494	-0.407388	-0.419558	-1.15724	-1.17978	-1.25787	-0.675247	-0.403872	-0.730767	-0.755133	-0.884965	-0.578316	-1.41902	-1.60125	-1.70179	-0.844798	-1.02166	-0.807003	-0.866899	-0.629497	-0.812483	-0.789096	-0.535594	-0.48015	-0.943906
GDI2	0.33943	0.250382	0.180829	-0.0076692	0.0228007	0.0169196	0.395672	0.4713	0.24111	-0.163989	-0.193245	-0.279918	0.94146	0.80457	0.729987	0.703383	0.72014	0.90457	-0.0773225	0.249099	0.0804202	0.172495	0.273592	0.625897	-0.0643679	0.122902	-0.162999	-0.528757	-0.111726	-0.169444	-0.139451	-0.10745	-0.857115	-0.183675	-0.0958251	0.255629	-0.955932	-0.247399	-0.608721	-0.477284	-0.307909	-0.381152	-0.0665159	-0.151321	-0.0698145	-0.533919	-0.439064	-0.369703	-1.34477
APRT	0.983165	1.37069	1.13961	0.305014	0.160943	0.28757	1.08736	0.175354	0.659217	-0.643321	-0.415319	-0.953913	0.380716	1.39535	-0.0358711	0.711207	1.94438	1.57865	1.10774	0.974675	0.85406	-0.32126	1.56911	1.13192	0.253107	0.878406	0.342941	-0.633526	-0.325102	-0.820379	1.1549	0.945386	0.730339	0.896316	1.32616	1.61237	-0.430571	-1.52695	-0.370407	-0.854981	-0.704758	-1.12294	-0.359927	0.0264316	-0.00062025	0.634936	0.654615	0.572825	-0.808772
BCAP31	-3.02979	-2.648	-2.8713	-2.46458	-2.39836	-3.05836	-2.72899	-3.2863	-2.88032	-3.48767	-2.6165	-1.93525	-2.60886	-2.59538	-2.31632	-2.57168	-1.95642	-2.0199	1.53137	1.08808	1.55927	0.656592	0.196881	0.569549	1.28747	1.10773	0.503673	1.47648	0.923708	0.837823	1.06559	0.695923	0.713567	2.491	2.10873	1.91562	2.51631	2.44546	2.0301	2.13044	1.66261	1.69056	1.99975	2.32459	1.82233	1.37885	0.763698	1.31251	1.51541
PSMA7	-0.247735	-0.196764	0.247468	-0.0294344	0.19923	-0.115705	0.25227	1.27091	1.38047	-0.243344	0.71757	1.19591	0.0699473	-0.0388308	0.54979	0.0588705	-0.335628	0.780819	-1.33693	-0.850135	-1.09044	-1.11504	-0.973655	-1.87325	-0.26844	-0.0469394	-0.486106	-1.03142	-0.835893	-0.993235	-0.61918	-0.111973	-0.320353	-0.834084	-0.736829	-0.710459	-1.14849	-0.459209	-0.928947	-0.942026	-1.1868	-0.883239	-1.23888	-1.84081	-0.837806	-0.487129	-0.634006	-0.473874	-0.449853
CFI	0.532577	0.272711	0.924654	-0.0887316	-0.18081	0.00669213	-0.205468	-0.124323	-0.911305	-1.67379	-0.643563	-0.586293	-0.61531	-0.555861	-0.528572	0.107708	0.346975	0.0445083	-1.04562	-0.373641	-0.543613	-0.450515	-0.139527	-0.568617	-0.464657	-0.705274	-0.757151	-0.370634	-0.776952	-0.195202	-0.226431	-0.506354	-0.415974	0.353589	0.165123	-0.180013	-0.244414	-0.444861	-0.308675	0.251185	-0.297404	-0.412369	-0.161609	0.547648	0.305817	-0.238638	-0.222476	-0.592969	-0.355086
VWA8	-0.0852179	-0.119322	-0.243485	1.60023	0.591669	1.19996	-0.51829	-0.550344	-0.150526	0.363206	0.596888	0.858547	1.00122	0.502937	0.922233	-0.0949908	0.2361	0.317066	-0.136973	-0.216048	-0.174769	-0.0862753	0.0235082	0.13764	-0.530674	-0.392101	-0.22037	-0.120805	0.26987	0.119486	-0.480269	-0.491132	0.0681645	0.309106	-0.550967	-0.304085	-0.0467291	0.106648	-0.0594373	0.489457	0.0478531	0.0405518	0.312489	-0.114436	0.559679	-0.647748	-0.639408	-0.675718	-0.19814
SH3BGRL	0.20725	0.142825	0.0872256	2.14605	1.97716	1.67279	-0.406517	-0.921197	0.217426	0.929902	1.29901	1.14881	0.456478	0.184274	1.0983	-0.64144	-0.699433	-0.768549	0.676398	0.36498	0.0705262	-0.754138	-0.90343	-1.33934	-0.247545	0.0268318	0.196977	-0.169554	0.0762173	-0.55391	-0.979613	-0.655756	-0.199376	-1.26865	-1.03139	-0.716513	-0.601221	-0.710109	-0.681828	-0.254494	0.925683	-0.0229643	0.98258	0.831455	1.25735	0.18083	0.187513	0.113052	1.62908
ARPC2	0.772767	0.237157	0.321647	1.16909	0.44796	1.18175	0.283665	0.0999983	0.615149	1.6679	0.445877	0.673083	0.613807	0.586602	0.817651	-0.220031	-0.239538	-0.0637342	-0.372013	-0.038959	-0.114842	-0.560865	-0.0127523	0.276562	-0.468028	0.149457	-0.33453	-0.706792	-0.236537	-0.640795	-0.213302	-0.228762	-0.851831	-0.457873	-0.853192	0.00154143	-0.535821	-0.808176	-0.700633	-0.210164	-0.640276	-0.391351	-0.778464	-0.590495	-1.07763	-0.48012	-0.477644	-0.312443	-0.385577
NID1	-0.785586	-0.658145	-1.10345	-0.353587	-0.60816	-0.386632	-1.22524	-0.991365	-1.20781	-0.597987	-0.409198	-0.472663	-0.520538	-0.929105	-0.626727	-0.9978	-0.897027	-0.86636	-0.0491598	-0.424012	-0.322224	-0.450482	0.0409803	-0.0930437	0.129959	0.030512	-0.090906	-0.151639	0.210055	-0.32301	0.303278	0.345038	0.40559	-0.48686	-0.184719	-0.128937	0.179054	-0.0553917	0.121852	0.304896	0.0387967	0.469012	-0.140775	-0.138184	0.181719	0.625583	0.571003	0.501104	0.939044
TMEM205	0.325618	-0.0584111	0.130076	0.230258	-0.373458	-1.06087	0.540468	0.358009	0.307839	1.20835	-0.664813	-0.0704012	0.0330026	0.611662	0.436769	-0.420849	-1.06561	0.243176	-0.185295	-0.743313	-0.147026	-0.251255	-0.0534873	-0.277997	-0.0545101	0.182021	-0.351203	-0.712967	-1.04141	-0.807034	-0.0553873	-0.133271	-0.0456172	0.223814	0.375916	0.446821	0.221886	0.0541223	-0.768313	-1.14639	-0.54092	-1.0602	-0.163685	-0.523311	0.633197	0.238081	-0.290759	-0.0816654	-0.914045
NIPSNAP2	0.0892976	-0.293044	-0.416788	-0.0876825	-0.259964	-0.483003	-0.882687	-0.853825	-1.09607	-0.380415	-0.933688	-1.23472	-0.775887	-1.16508	-1.0892	-0.518612	-0.744532	-0.79956	-0.442874	-1.0461	-1.07821	-0.626422	-0.694062	-0.506112	-0.78479	-1.45259	-1.19264	-1.17789	-0.622346	-1.11597	-0.4256	-0.308619	-0.820059	-0.200403	0.062025	-0.149416	-1.01483	-0.919221	-1.00099	1.11349	0.662803	0.83778	0.723119	0.763878	0.732059	0.127907	-0.3176	-0.384745	0.447893
HNRNPA0	0.0378303	0.14072	0.335878	0.486904	-0.356947	0.417296	0.590223	0.218938	0.0776395	0.779273	0.484255	0.586661	0.195212	-0.245112	0.221115	0.56201	0.252372	0.0914515	-1.08382	-0.9093	-0.319384	-0.608412	-0.844608	-0.712358	-0.914062	-1.09705	-0.454428	-0.955492	-0.710784	-0.54663	-0.747161	-0.773988	-0.44144	-0.629947	-1.19582	-1.16569	-0.543913	-0.735923	-0.862104	-0.345056	-0.360319	-0.590522	-0.97741	-1.24603	-1.03009	-0.812113	-1.03878	-0.803632	-0.346712
DHODH	0.51064	0.805498	0.77659	0.487262	0.292162	0.719155	0.846013	0.903392	0.456126	-0.996742	1.32838	0.993185	-0.207807	-0.720345	-0.276258	0.664543	0.210523	0.505979	-1.02358	-1.25053	-0.940793	-1.3088	-1.12979	-0.78876	-1.57564	-1.26219	-1.66271	-1.39939	-1.52104	-1.49799	-0.960022	-1.12334	-0.854108	-1.08473	-0.643723	-1.00744	-0.639684	-1.04878	-1.36048	-0.870321	-0.582267	-0.408518	-3.15564	-3.32765	-3.7976	-0.415882	-0.864074	-0.405065	-0.696321
UBA3	-1.1238	-0.0302744	-0.0924772	1.23449	-0.0503023	1.30329	0.811353	-0.221643	0.524311	1.09018	0.749193	1.00191	-0.173214	-0.141548	0.493048	0.588597	0.522711	0.958138	-2.67417	-2.45246	-3.32903	-3.10971	-0.641078	-0.427243	-2.02192	-2.13044	-3.9833		-2.2485		-0.329951	-2.15486	-0.32534	-1.63803	-4.08268	-0.375491	-2.49217			-2.62272	-1.88589	-1.67921	-0.793368	-2.71069	-1.46902	-0.527991	-0.34304	-0.770586	-1.64948
RACK1	-0.0423837	-0.234713	-0.43744	-1.23941	-1.39681	-1.37108	-0.08285	-0.0245506	0.0392581	1.20663	0.788609	-0.180082	0.13183	0.0270388	-0.649328	0.667935	0.296194	0.257029	-1.09694	-0.544071	-1.46293	-0.521142	-0.765058	-0.62052	-0.702768	-0.912326	-1.13604	-0.076188	-0.354879	-0.41383	-1.30467	-1.3565	-0.728334	-0.638156	-0.597207	-0.966736	0.387472	-0.386994	-0.208189	-0.533004	-0.723585	-0.493261	-0.747538	-0.775246	-1.06177	-1.37263	-1.09153	-1.4483	-0.600349
SIRT5	0.681693	0.0128634	-0.430047	-0.860378	-0.970883	-0.666262	0.402244	1.02069	0.906326	-0.0546268	0.762918	0.114869	0.185285	-0.891728	-0.112017	1.05802	0.128787	0.245914	-0.374942	-0.629373	-0.508078	0.731342	0.4306	-0.587252	-0.425736	-1.06604	-0.275243	-0.566678	-0.75111	-1.00216	-0.155612	0.677484	0.438357	-0.480093	-1.06574	-0.675044	-0.699259	0.322889	-3.50598e-05	-2.3703	-2.30361	-1.72947	-0.387823	-0.708829	-0.87586	0.742564	1.33854	-0.0338902	-1.12171
RPS5	-1.07741	-1.0792	-0.984545	-1.03606	-0.594163	-0.888716	-1.60577	-1.17371	-1.66492	-1.68195	-2.12127	-1.27028	-1.12138	-0.651683	-0.909606	-1.62191	-0.757671	-1.02661	0.530002	0.412914	0.55443	0.210367	0.403095	0.306464	0.135784	0.389884	0.319436	0.763925	0.316944	0.642604	0.0702451	-0.208022	0.212987	0.721414	0.928021	0.473295	0.78866	0.566112	0.346197	0.983256	1.34617	1.02556	0.719496	0.291573	0.190028	0.749031	0.562635	0.774824	0.640852
UQCR11	1.33437	1.29942	0.807994	1.44106	1.22047	1.25619	0.994851	0.797026	0.271696	1.10811	-0.0531739	0.65573	0.0947178	0.812078	0.837642	0.911603	1.28036	0.739236	0.118936	-0.1765	0.140674	0.218028	0.358953	0.615053	-0.0906157	-0.0288285	0.567002	-0.42283	-0.267635	-1.11915	0.753429	0.70845	1.67989	0.0790278	-0.343201	-0.37335	-0.482411	-0.176288	0.120077	-1.14081	-0.685917	-0.413992	-0.473897	0.239506	0.184455	0.366556	-0.113061	0.0572902	0.416072
CCT2	0.142115	0.101408	0.255947	0.543247	0.65715	0.495085	-0.0926976	-0.0370323	-0.213347	-0.48366	-0.517744	-0.474859	-0.485241	0.0784029	0.261049	0.0289588	0.542461	0.406626	0.0691035	0.220264	0.215037	0.421685	0.764249	0.853444	-0.221431	0.0621873	-0.0420055	-0.283492	0.0277972	-0.58588	0.0355074	0.341641	0.00907519	-0.0681392	0.285702	0.0781945	-0.208104	0.361549	0.0280431	-0.461127	-0.237404	-0.395148	-0.401114	-0.113157	-0.440124	0.0506986	-0.0925739	0.100959	-0.258461
CORO1C	-1.14383	-0.66073	-0.762332	-1.26948	-1.07387	-1.71676	0.0864919	-1.2185	-0.172322	-1.69581	-1.58582	-1.52938	-0.531248	-0.197753	-0.32592	-0.172977	-0.0278563	0.242623	0.609097	0.679584	0.603867	0.379721	0.712749	1.39287	0.0965125	0.249719	0.707803	0.544565	0.657322	0.725849	-0.80045	-0.00181484	1.18356	0.164767	0.991425	0.18307	0.602197	0.0418791	-0.130211	0.384419	0.70621	0.480652	0.154802	0.133349	-0.55511	-0.160289	0.329306	0.088814	-0.119927
XPO1	0.562527	0.350266	0.234711	2.46862	2.59796	3.07503	0.2722	-0.304958	-0.865097	-0.0654603	-0.00395762	0.127608	-0.235843	-0.0038474	1.08506	-0.686586	-0.502253	-0.997262	-1.15205	-0.597918	-0.383588	-0.57742	-0.865556	-0.361927	-0.290322	1.89456	1.64511	-0.33428	-0.882626	0.288919	-1.02273	-0.886255	-1.28076	-1.32991	-0.350605	-0.93314	-1.08818	-1.13348	-0.0771431	-1.40447	-0.724976	-0.813108	-0.648188	-0.182268	-0.0814067	-0.833088	-0.912573	-0.941514	-0.871239
HEBP1	-0.155724	-0.711207	-0.60793	0.521369	0.943071	0.256829	-0.472322	-0.235158	-0.04148	0.924588	-0.00577146	0.224384	-0.45005	-0.257364	-1.32531	-0.924329	-0.582114	-0.650276	-0.859134	-0.397658	-0.343891	-1.27845	-0.562087	-0.13809	-1.09801	-0.0473127	-0.032848	-0.455561	0.733459	-0.556632	-1.32507	-0.806378	-0.209714	-0.457679	-0.737301	-0.307611	-0.475564	0.36209	0.157179	-0.0346103	-0.0335009	0.186527	-1.26331	-0.711758	-0.854085	-1.34046	-1.76586	-0.804713	0.082122
TBCA	-0.561388	-0.52556	-0.456006	0.547853	0.381266	0.957164	-0.216284	0.247426	0.518755	1.86633	2.51987	3.16783	-0.210965	-0.717915	-0.819405	0.732734	-0.442565	0.322717	-0.325644	-0.200429	-0.58316	-0.46635	-0.241437	-0.759721	-1.39701	-1.0873	-0.795929	-0.399608	-0.128078	-0.0132321	-0.926979	-1.11065	-0.878787	-1.37478	-0.773186	-0.948776	-0.748607	-0.413609	-0.80298	-0.242182	-0.433272	-0.288918	0.84883	0.666112	0.920071	-0.754226	-0.500859	-0.560637	0.406253
COPA	1.72106	1.69468	1.34524	1.00174	1.63519	1.40074	0.724299	0.920801	0.760058	0.891577	1.27625	0.744465	1.33697	1.37394	1.41344	0.918197	0.332245	0.484967	-0.394932	-0.753278	0.0402572	0.337151	0.191434	0.298945	-0.00844489	0.654928	0.104527	-1.36754	-1.47033	-0.621602	-0.263911	-0.197165	-0.452426	-1.3385	-0.863552	-1.48116	-0.882741	-0.849517	-0.933974	-0.588459	-0.26916	-0.0464369	-0.645578	-0.40907	-0.690668	-0.159838	0.125831	0.173213	-0.311114
AKR7A2	-0.805454	-1.0917	-1.42779	-0.604175	-0.858526	-1.70321	-1.59067	-1.41647	-1.64965	-0.665467	-0.560844	-0.495816	-1.19543	-1.57031	-1.32929	-0.326998	-0.512143	-0.942171	1.02227	0.716623	1.03701	0.534956	0.610393	0.737975	0.23087	-0.586436	0.502951	0.739394	1.53024	2.41059	-1.39689	-1.17104	-0.765807	-0.493293	0.432401	0.751313	3.11485	3.39348	2.98706	0.312987	0.701341	1.60201	-0.811747	-0.565597	-1.20318	-0.889594	-0.929241	-0.767403	-0.13922
TMED9	1.01806	0.842102	0.81276	-0.717255	-0.782566	-0.387421	1.16193	1.31109	1.26898	-0.12603	0.0111935	1.12461	0.267248	0.31169	-0.0323736	0.960028	1.02253	1.38234	0.46681	0.582844	0.428586	0.910772	0.826068	1.33484	0.552524	0.659687	0.53412	0.18661	-0.187745	-0.895045	0.97917	1.02659	0.843575	0.049981	-0.210616	-0.406869	-0.981202	-0.935688	-0.351024	-0.591051	-1.31438	-0.524656	-0.921885	-0.76762	-0.676085	0.47354	0.221362	0.0413537	-0.411495
PRPF3	-1.47144	-1.95172	-2.03409	0.253456	0.760146	0.55786	-2.52199	-2.56536	-2.0473	0.798135	0.708076	1.34888	-2.32156	-1.83381	-1.94167	-1.54039	-0.55378	-0.41753	-1.32724	-1.88826	-0.959637	-0.765302	-1.02572	-0.954818	0.617403	0.00593526	0.0750562	-0.350352	-0.229917	-0.923411	-1.53005	-2.59496	-1.07548	-0.999378	-1.22268	-1.709	0.902423	0.641098	0.159166	0.47898	0.383202	0.600184	1.28796	1.39032	1.22866	-1.80372	-1.42589	-1.49247	0.432535
CDC37	-1.15632	-1.11992	-0.920692	0.142147	0.0943485	-0.446618	-1.95452	-1.75424	-1.25918	0.416331	-0.143396	-0.0738991	-1.03296	-0.923866	-0.728757	-0.9292	-0.697746	-0.773186	-0.186868	-0.266685	-0.377817	-1.58011	-1.06091	-0.802322	-0.193906	-0.24459	-0.58227	0.367544	0.480251	0.7051	-0.23702	-0.454093	-0.483202	-0.235202	-0.259856	-0.340139	0.0858945	0.113479	0.259847	0.10695	0.285152	0.428063	0.375784	0.452411	0.359305	-0.814113	-0.457791	-0.277882	0.592406
DYNLL1	-0.131814	-0.37673	-0.245739	-0.588264	-0.779757	0.376959	-0.209891	2.10784	0.730167	1.89078	0.732055	1.72595	0.234033	-0.248851	-0.0469715	-0.207851	-0.524575	-0.208376	-0.75178	-0.590718	-0.801555	-0.635286	-0.67258	-0.527048	0.635253	0.913551	0.296698	0.0340405	-0.249433	0.0709194	-1.01681	0.0130975	-0.917319	-1.14197	-0.929542	-1.15865	-0.914731	-0.874799	-0.551434	0.987519	0.288211	1.0503	-0.409394	-0.493844	-0.556576	-0.300515	-0.839723	-0.628962	-0.381038
DERL1	0.0583023	0.207171	-0.351786	0.194093	0.108087	0.142014	-0.454533	0.307882	-0.360816	0.327721	0.205376	0.248669	-0.0413851	-0.153343	0.153817	0.487912	0.411701	0.155191	-0.414275	-0.548949	-0.167152	-0.0753953	-0.00575423	-0.490128	-0.826184	-0.782737	-0.982345	-0.712459	-0.409438	0.411689	-0.21421	-0.055258	-0.119447	-0.574217	-0.877119	-0.734943	-0.569757	-0.630326	-0.814698	-1.15547	-0.929858	-0.991086	0.0731864	0.281705	0.522445	-0.44765	-0.255983	-0.390248	-0.546787
YES1	0.050834	0.0624716	0.35972	-2.29168	-0.503112	-1.32439	-1.37021	-0.538229	-0.365491	-1.75669	-1.85831	-1.991	0.367382	-0.939128	0.661504	0.741441	-1.61787	-1.36765	-0.109408	-0.789599	0.432166	-1.03167	-0.962913	-0.0875386	-0.930797	-0.895862	-0.194619	-0.808754	0.64941	0.132953	0.99803	0.104528	0.691619	0.46055	0.294597	0.057305	-0.63975	0.319861	-1.3391	1.01499	1.48504	1.1061	-0.0729267	-0.768492	0.366554	-1.24011	-1.03689	-0.127878	-0.576839
SNCA	0.0914149	0.640114	0.946931	1.33726	0.779279	0.757674	0.704491	-0.0889448	1.57193	0.937674	0.78182	0.475751	-0.0775403	1.20651	-0.135054	-0.195218	-1.11312	0.00168971	-0.652077	-0.312168	-0.930578	-0.718811	-1.27725	-1.07295	-1.46567	-0.214639	-1.0484	1.51178	-0.47466	-0.499417	-0.738299	0.948628	1.22251	2.8858	-2.43948	-0.254553	0.0943449	-1.1069	-0.708863	-0.248201	-0.317811	-0.0389035	0.75296	0.229617	0.303132	-0.203838	-0.503497	-1.36496	-0.572569
ERO1A	0.624777	0.61808	0.839595	2.37163	0.440419	0.115131	0.578464	1.5466	1.4716	0.414687	0.307291	1.52938	-0.64019	-0.15328	-1.19839	0.965351	-0.0265565	-0.750953	-1.42801	-1.07453	-1.69925	-1.05132	-0.864163	-0.809024	-0.729748	-1.05617	-1.32529	-0.957371	-1.43963	-1.05887	-1.13571	-0.640426	-0.311276	-0.933574	-0.830872	-1.32553	-0.920903	-1.62074	-1.52666	-0.876039	-1.78265	-1.21311	-0.524111	-0.131404	0.332901	0.0725945	-0.270498	0.397858	-0.555022
RPL28	-2.29796	-2.1246	-2.20462	-2.12065	-1.9691	-2.1826	-2.44131	-2.33943	-2.34997	-1.16763	-0.875686	-0.762688	-2.1641	-2.44695	-2.32765	-1.83238	-1.6375	-1.7891	1.32	0.88157	0.736562	1.09941	0.577257	0.599421	0.81314	0.386798	0.375257	1.14415	0.954073	0.739613	0.933612	1.1158	1.19499	1.66742	1.78718	1.86465	1.817	1.55735	1.30558	1.63308	1.28358	1.28398	0.881428	0.751084	0.51627	-0.0862345	-0.289118	0.0865904	-0.0707064
RPL24	0.271344	-0.127727	-0.0330333	-0.438578	-0.35945	-0.212024	0.2364	0.159808	-0.2066	0.410496	0.740781	0.635751	0.480467	0.0507299	0.363451	0.891693	-0.0848627	0.0446268	-0.70939	-0.682577	-0.600032	-0.231067	-0.0219195	-0.465206	-0.542642	-0.766241	-0.920079	-0.0108576	-0.23941	0.0214556	-0.14691	-0.35841	-0.152774	-0.349104	-0.159089	-0.684665	0.208834	0.763335	0.687856	-0.323841	-0.434807	-0.228447	-0.133681	-0.119537	-0.110176	-0.22074	-0.135554	-0.407243	-0.15313
CTSL	0.470545	0.527662	0.737204	-0.281773	-0.318133	-0.226241	1.63754	1.46176	1.38127	0.468868	0.416357	0.292378	2.03873	2.5756	2.66295	1.08439	1.46418	1.49892	0.0248942	0.262693	0.221678	0.20225	0.275912	0.399762	-0.686679	-0.3995	-0.768739	-1.37634	-1.48413	-1.71483	0.818692	0.905826	1.06761	-0.782855	-0.373899	-0.520905	-0.738746	-0.1565	-0.421441	-1.37112	-1.40644	-1.43358	-0.461593	-0.353428	-0.872133	-0.454894	-0.684831	-0.617836	-1.54388
COX7A2L	-1.68529	-0.391325	-2.27753	-1.69116	0.0615774	-1.33172	-0.294213	0.12134	0.863179	0.516231	-0.23167	-0.0475339	-1.72059	-2.31852	-2.87025	-1.7667	-1.18809	-1.16098	-1.29712	-1.94464	-2.07549	-0.865006	-0.878776	-0.756472	-1.31598	-2.03657	-2.07806	-0.720481	-1.08968	-0.855452	-1.30852	-0.156317	-1.60953	-1.10242	-1.43504	-1.2725	1.87001	0.255112	0.995279	0.0842986	-0.544942	2.05262	0.204598	0.0228876	0.79649	-0.464717	-1.61321	-0.529009	0.806808
CLIC1	0.522992	0.767049	0.953263	-0.878695	-0.661396	-0.356712	0.316389	-0.00811329	0.173086	1.66421	1.62503	1.05364	0.211246	0.577134	0.727679	0.355613	0.714329	0.534415	-0.398306	-0.806292	-1.0163	-0.255412	-0.301171	-0.580671	-0.405644	-0.512307	-0.499299	-0.399071	-0.33315	-0.414375	-0.947362	-0.545187	-0.278543	-0.285948	-0.292823	-0.580537	-0.904584	-0.652414	-0.135761	-1.00437	-1.10893	-0.983636	-1.88262	-1.27284	-0.383479	-0.297786	-0.35346	-0.0464735	-0.396847
RNPS1	-0.443911	-0.310662	-0.111019	1.29696	-0.174274	-0.64462	-0.494377	2.10867	-0.212502	2.06485	-0.479373	0.13859	0.139891	-0.372322	0.0847015	-0.0659044	-0.884835	0.172397	-1.66308	-1.69702	-1.34955	-0.974925	-1.10228	-0.768506	-1.31162	-1.32058	-0.861544	-1.15283	-1.38054	-1.32631	-1.07139	-1.10959	-1.03231	0.589207	-1.43439	-0.799483	1.03498	-1.48364	-1.41284	-1.30299	0.252756	-0.886879	-1.15818	-0.958403	-0.715716	-1.05254	0.0223583	-0.75732	-0.730953
RPL31	-1.93128	-0.997384	-1.61818	-1.13023	-1.12669	-0.670648	-1.7717	-2.40152	-2.4413	-1.09224	-1.33183	-1.16589	-1.09265	-0.55536	-0.96629	-1.00014	-0.57166	-0.635412	-0.283316	0.849771	0.919221	0.474841	0.947293	0.748236	1.12338	1.35893	1.11215	1.61536	1.80249	1.60101	0.531698	0.300822	0.23267	0.953522	0.612636	0.720082	0.869373	0.932927	1.13187	1.37496	1.09533	1.02278	0.600598	0.502711	0.414705	0.68067	0.701482	0.808558	0.98184
HNRNPC	-1.2282	-1.20119	-1.15054	-0.910709	-1.13335	-1.04498	-1.55102	-1.51699	-1.62986	-0.924681	0.145793	-0.356518	-1.07253	-1.80844	-1.58435	-0.361832	-0.741116	-0.635098	0.137302	0.11267	0.0500272	-0.129155	-0.273217	-0.319755	-0.953345	-0.880822	-0.755481	0.188038	0.603136	0.334309	0.295277	-0.105911	-0.0120757	-0.31182	-0.27223	0.213427	0.285549	-0.190091	-0.441903	0.952299	0.637968	0.875692	2.01058	1.31331	1.22059	-0.367091	-0.422244	-0.572482	0.603645
HNRNPR	0.409384	-0.296514	-0.18506	-0.776107	-0.0426377	0.377742	0.36792	-0.051106	0.257684	-0.820753	0.0375188	-0.351768	-0.697068	-0.118478	-0.288333	0.447931	0.255281	0.33621	-0.757959	-0.694233	-0.163668	0.0882657	-0.207865	0.542769	-0.096937	-1.47342	-0.796194	-0.702841	-1.35581	-0.704466	0.394699	0.403698	-0.173119	-0.078081	-1.09798	-0.540845	-0.993841	-0.801399	-1.85204	-0.113224	-0.203872	-0.173087	-0.69035	-0.341879	-0.841485	-0.33786	0.402198	0.375655	-0.389996
TXNDC5	-0.319023	-0.187644	-0.257409	-0.751186	-0.366717	-1.17956	-0.754039	-1.24505	-1.53251	0.310096	1.0045	0.944285	0.899231	0.85386	0.449637	-0.232054	0.0606875	-0.614707	0.0563391	-0.115075	0.19876	0.154425	0.00609537	-0.470165	-0.013542	0.648392	0.102956	0.33477	0.216856	0.753888	0.126579	-0.0361532	0.187591	0.354614	0.184689	0.296665	-0.387918	0.0486312	0.215098	-0.485816	0.195355	-0.504365	0.276309	0.226774	-0.0975867	0.527281	0.203279	-0.0332103	0.601021
ADD1	-0.976431	-1.18196	-0.700858	-0.139679	0.49083	0.210636	-1.18783	-1.60247	-1.31882	-1.29135	-1.58538	-1.70573	-1.12304	-1.03431	-1.26125	-0.906886	-0.727614	-0.795869	0.0572487	0.316871	0.62885	0.00344819	0.0598351	0.0932183	0.310895	-0.145996	0.89247	0.609998	0.337807	0.0188122	-0.0464342	-0.408276	-0.138964	0.478202	0.922982	0.747165	0.465362	-0.242999	0.190407	1.07805	0.735885	0.75073	0.679683	0.670575	0.167886	0.0973671	-0.0512336	0.131422	0.472211
NAP1L4	0.595797	0.492366	0.578418	0.480872	1.05062	-0.0574085	-0.464409	0.112972	0.130699	-1.06081	-0.141226	0.776336	-0.147316	0.371033	0.409976	1.00519	0.703494	0.606115	-0.149854	0.386258	0.350548	-1.05618	1.285	1.13736	-0.193244	1.72452	2.04822	0.637683	0.81808	0.996431	-0.064346	-0.113101	0.325501	0.132928	0.120544	0.0652795	0.563112	-0.862031	-1.76184	-0.214561	0.611777	0.277505	1.11463	1.05052	1.60973	-0.305378	-0.0975286	-0.136647	-0.0193776
KRT1	-1.22292	-1.33789	-1.46626	3.35761	3.42091	3.47046	-0.488665	-0.483984	-0.846209	-1.86493	-1.95205	-1.42452	-1.67538	-1.57092	-1.45769	-1.17037	-1.44301	-1.39617	-1.06516	-0.881096	-1.05805	-0.0568766	-0.319539	-0.0486244	-0.499116	-0.256092	-0.14848	-1.63673	-1.82873	-1.19238	-1.22623	-1.01625	-0.902198	-1.15851	-1.10973	-1.50072	-0.322075	-0.657683	-0.767195	-0.263651	-0.049695	-0.297956	0.357996	0.202564	0.317706	1.00961	0.792587	0.907391	-0.732419
THBS1	-0.290617	-0.761327	-0.808666	-1.84135	-1.16351	-1.33706	-0.720493	-0.493945	-0.408449	-0.595238	0.146187	-0.0734409	-0.350973	-0.323925	-0.155557	-0.294555	-0.449906	-0.366341	-1.40544	-1.24563	-1.27564	-1.4901	-1.68254	-1.81611	-1.31556	-1.73479	-1.75508	-1.60113	-1.3196	-0.342514	-1.48364	-1.72261	-1.35282	-1.44139	-1.53306	-1.31299	-0.274141	-0.798551	-0.256439	-1.26278	-1.10392	-1.61596	-1.04256	-1.08876	-1.27645	-0.909615	-0.786902	-0.563186	-1.2779
HLA-DRA	0.774769	0.50505	0.594729	0.0471505	-0.313537	0.0323539	-0.094457	-0.34599	0.292343	-0.294236	0.162029	-0.273595	-0.285873	-0.434487	-0.257178	0.510386	-0.751931	-0.262322	-1.13936	-0.994814	-0.452211	-0.619538	-1.00949	-0.754314	-0.631025	-0.478175	-0.442653	-0.926647	-0.714483	-0.356163	0.0190047	-0.529523	-0.413731	-0.456658	-0.190916	-0.505728	-0.751308	-0.703987	-0.607262	-0.113443	-0.124863	-0.127389	0.768523	-0.532613	0.281416	0.294821	0.311682	-0.420344	-0.379543
PSMB2	0.197814	0.273353	-0.0011681	-0.415172	-0.641879	-0.257444	0.171334	0.0982825	0.464589	-0.610766	-1.16458	0.104978	-0.765303	-0.328204	-1.30865	-0.223975	-0.356658	-0.0997928	-0.587781	-0.690989	-0.183124	0.0243241	-0.691048	-0.569909	-0.428324	-1.30584	-0.774923	-0.810836	-0.399398	-0.82943	-0.137382	0.260091	-0.109996	-0.292046	-0.62988	-0.511822	-0.0147337	-0.825583	-0.512571	-0.651024	-1.2583	-0.788226	-1.08124	-1.4226	-1.64199	-0.0261845	-0.22838	-0.158779	-0.645093
NPM1	-1.54859	-1.53751	-2.07688	-2.53267	-2.27355	-0.966894	-2.57336	-1.93367	-1.73947	-0.590278	-0.830083	-1.83702	-2.4043	-1.52566	-2.1926	-2.36202	-1.23478	-1.78558	-0.29012	-0.719434	-0.189829	-0.833134	-0.607243	-0.742966	-0.323273	-1.1373	-1.18423	0.101942	0.23496	0.0419425	-0.403203	-0.106804	-0.542616	0.219977	0.655946	0.447412	0.535818	0.893954	0.278609	1.01484	0.259399	0.263421	1.61524	0.948159	1.22499	-0.612074	-0.80866	-0.595482	-0.758077
RBP5	-1.00787	-0.953867	-1.18643	-0.931476	-0.854295	-1.03505	0.218058	0.165561	0.280907	-0.873918	-0.820322	-0.613071	-1.19988	0.868075	-0.742689	-0.576409	0.0421331	-0.255463	1.09666	1.34515	1.35425	0.92605	1.17395	1.25781	-0.160862	-0.0524763	-0.120695	0.910102	1.198	0.936802	0.0902326	0.0470671	0.85152	-0.329576	-0.144969	-0.0977208	0.38365	0.633595	0.47723	0.106169	-0.364494	-0.247551	-0.859125	-0.890735	-0.646425	-1.02276	-0.690013	-0.509799	-1.73651
AHNAK	-0.41422	-0.654398	-0.698206	0.695582	0.720055	0.942498	-1.05234	-0.138373	-0.271951	1.7499	2.1707	2.36767	-0.316062	-1.09535	-0.751472	-0.163424	-0.965005	-0.914523	-1.02844	-1.18664	-1.0441	-1.28582	-1.59716	-1.63513	-1.10682	-1.23925	-1.21556	-0.719638	-0.613839	-0.779291	-1.28137	-1.37329	-1.17736	-1.132	-1.20718	-1.26874	-0.8293	-0.81897	-0.929293	0.22566	0.161591	0.253878	1.56275	1.67493	2.01012	-0.725045	-0.746862	-0.805412	0.411544
CUTA	2.13088	1.46704	1.2139	1.12694	2.61719	1.90847	2.2854	1.53995	1.4657	-0.361522	-1.59133	-1.34728	2.52128	3.88927	2.92206	1.92908	3.27691	2.53965	-0.253687	0.673595	0.612258	0.302466	1.55877	1.28194	0.153855	-0.0540178	0.318047	-0.301743	-0.0998018	-0.158608	1.01902	1.53208	0.61179	-0.403691	0.505473	0.247886	-1.31678	-1.72274	-1.64516	-1.35577	-1.15302	-0.353678	-1.06683	-0.832797	-0.699626	-0.903749	-0.367246	-0.261977	-0.479606
JPT2	-1.49058	-1.41573	-0.645225	1.48594	0.163732	0.412177	-1.06131	0.90788	1.21651	-0.51159	0.430563	0.38271	-0.995269	-2.17859	-0.922484	-0.244612	-1.86242	0.108265	-0.609481	-0.310524	0.243825	-1.89174	-0.316327	-0.481824	0.574313	0.447482	0.398481	0.600045	-1.81182	-2.0639	-0.390824	-0.406278	-0.205743	0.74031	-1.82004	-1.3702	-1.66406	-1.83179	-1.90901	-1.76808	-1.93623	-1.64707	-0.846894	-1.23078	-0.801729	-1.649	-1.76961	-1.05119	-1.05462
HM13	-1.43593	-0.509907	-0.362502	0.257912	1.81393	0.398982	1.74799	2.3556	-0.0996299	1.53978	2.33331	3.13709	0.367509	1.48853	0.126836	-0.331313	-0.367573	0.840508	-2.28884	-1.19391	0.066691	-1.43763	-1.32981	-1.85438	-3.17954	-1.04619	-1.54872	-0.743114	-0.742723	-0.477122	-2.51283	-0.932258	-1.10513	-1.63379	-1.54266	-1.67667	-0.620886	-1.32463	-1.05757	-1.05867	-0.967213	-0.81426	-0.589013	-1.24667	-1.45243	-0.956697	-1.25309	-1.16384	0.159971
TMEM126A	0.853409	-0.192825	0.531926	2.22966	1.34651	2.05042	-0.635172	0.726442	-1.07175	0.568103	0.289786	-1.03587	-0.603078	-0.254203	-0.562203	-0.485972	-0.826341	-0.412474	-1.02576	-1.05973	-0.873924	-1.08913	-0.876448	0.925202	0.170065	-0.153121	0.0580496	-0.123695	0.325555	-0.220557	-0.140008	0.0212655	-0.430531	-0.699042	0.0798071	-0.901499	-0.458135	-1.27396	0.0746061	-0.812786	-0.208382	-0.455625	-0.587236	0.241207	0.0470451	-0.556578	-1.34656	-0.849132	-1.87431
CDC42	-0.903728	0.154106	0.245341	-0.740905	-0.374822	-0.231114	-0.0188471	-1.77111	-0.233631	-1.11055	-0.698997	-0.828602	-0.357763	0.196754	0.0400838	-0.912631	-0.360222	-0.184998	1.04316	0.988324	0.925979	0.593226	0.956125	1.21025	1.61277	1.39438	1.01539	1.19662	1.35186	1.27944	0.684483	0.690793	0.646468	1.31667	1.41216	1.36141	0.50418	0.588162	0.585319	1.26052	1.32817	1.19566	0.792805	0.914972	0.524618	0.226164	0.372931	0.524005	-0.255665
ABHD11	0.19185	0.453745	0.611661	0.198422	-0.750477	-0.76613	-0.666315	0.0867044	-0.42561	-1.20942	-0.361257	-0.900709	0.239116	0.115904	0.308904	0.272158	-0.640811	-0.527528	-1.56505	-1.57762	-1.47889	-1.12314	-1.07193	-0.992496	-1.26422	-0.848486	-0.787281	-1.46381	-1.83051	-1.31364	-0.932361	-0.96872	-0.809826	-0.82311	-0.746703	-0.627509	-1.15971	-2.56124	-1.61869	-0.729945	-0.874909	-0.793909	-0.358641	0.39211	-0.851061	-1.17177	-0.856321	-0.953342	-1.15972
GMDS	0.245935	0.272741	0.351825	0.0674394	0.277146	-0.0469799	0.340025	0.284121	0.405454	2.0277	1.81277	1.83993	0.252395	0.435055	0.577875	0.317889	-0.0394874	0.176954	0.339693	0.269897	0.164246	0.00943167	-0.21957	-0.182658	0.391968	0.424344	0.397478	0.725771	0.770775	0.488042	-0.258669	0.209735	0.184917	-0.114246	0.00524064	-0.133694	-0.00524696	-0.168358	-0.245339	0.338204	0.158352	0.374023	0.342138	0.330288	0.23907	0.308688	0.364523	0.311388	0.467551
ABLIM1	-0.967964	-1.13118	-0.863781	-1.09869	-1.19357	-1.24689	-1.07541	-1.27412	-0.858883	0.817146	0.0365082	0.523017	-1.56074	-1.41452	-1.03967	-1.07136	-0.963221	-1.03931	0.144627	-0.0686945	-0.0430597	0.253605	-0.264175	-0.562653	0.408883	0.469148	-0.047839	0.180383	0.966001	0.62573	-0.586717	-0.324314	-0.15923	-0.355146	0.204972	0.230795	0.647523	0.189426	0.471516	0.142926	0.671567	0.247197	0.177253	0.0401363	0.376562	-0.621562	-0.54969	-0.155598	-0.0954953
SNX12	-1.91665	-1.82343	-3.0244	-3.01602	-2.49368	-2.68231	-2.13543	-1.84809	-0.990356	-0.972134	-0.875919	-0.458571	-2.29863	-1.65859	-1.53828	-0.899381	-1.88207	-2.21077	1.04586	1.25525	1.41174	1.38046	1.02035	0.732728	0.764949	0.671009	0.456821	1.44419	0.794723	1.11657	1.02091	0.824072	0.980153	1.54076	1.58999	1.38993	1.26289	1.12069	1.38396	0.530918	2.30299	0.129962	0.31337	0.43357	0.440475	0.502689	0.808104	0.585581	-0.176596
FABP4	0.116214	0.00314844	-0.0246488	0.821417	0.89981	0.652534	-0.0650992	0.0380911	-0.143253	-0.632213	0.562777	0.122577	-0.265754	-0.735048	-0.430707	0.173582	0.176512	0.493703	-0.607411	-0.401193	-0.634076	-0.698736	-0.0170641	0.0196123	-1.58253	-0.694482	-0.94462	-0.443814	-0.451118	-0.322573	-0.557183	-1.13981	-1.00346	-0.142393	-0.332065	-0.205325	-0.0839189	-0.257038	-0.241954	0.932065	0.745377	1.25482	0.0511484	0.173333	0.231948	-1.03099	-0.939605	-1.27247	-0.631714
AGRN	0.376477	0.191013	0.559426	-0.315024	0.397291	0.621137	0.835075	0.519833	-0.231872	0.603747	1.17451	1.63064	0.192541	0.662959	1.47374	0.0406337	0.122001	0.064332	-0.389478	-0.710046	-0.522197	-0.580287	-0.329413	-0.816586	-0.11654	-0.488855	0.123175	-0.125118	0.0824826	-0.154727	-0.229982	-0.511722	-0.195936	0.128874	-0.239373	-0.21199	-0.181973	-0.199299	-0.288055	0.53625	0.79357	0.44671	-0.106579	-0.0328323	0.244096	0.319194	0.00195994	0.185765	0.144181
GNA11	-1.77916	-1.51692	-1.67907	0.528218	-0.0983635	0.0487226	-2.17077	-2.27401	-2.2601	-2.66134	-2.2433	-2.05702	-1.73582	-1.85467	-1.41964	-2.58508	-2.32526	-2.5412	1.33512	1.2133	1.54015	-0.296414	0.0509112	0.62611	1.11975	0.796175	-0.358793	0.676487	0.485731	0.552116	-0.00661092	-0.320037	-1.10114	1.25787	1.13649	1.77825	0.86163	0.727418	0.687135	1.674	1.35754	1.52281	0.832537	1.12489	1.01552	-0.617202	-0.290582	-0.224994	-0.223366
CCT6A	0.872233	1.01579	0.640565	1.46259	1.4435	0.918555	0.94555	0.568325	0.761256	-0.0178256	-1.06967	-0.450453	0.88568	1.24803	1.42446	0.119026	0.729532	0.802689	-0.164995	0.181529	-0.366031	0.166368	0.204995	0.295155	-0.771207	0.551837	0.631145	0.101057	-0.00526715	-0.0440378	0.227734	0.614771	0.169826	-0.451168	0.286812	0.34055	-0.127964	-0.563231	-0.0970589	0.731141	0.555494	0.887963	-0.119178	0.269329	0.193789	-0.305045	-0.399556	-0.287268	-0.00587078
DYNLT1	1.07138	1.27769	1.03786	3.62493	0.0922287	2.7229	0.528766	0.429396	0.414657	1.77271	-0.55073	1.60674	1.36378	0.660836	1.02457	-0.663542	1.53831	1.11439	-0.356532	-1.60791	-0.611148	-0.375501	-0.425453	-0.771045	-1.14598	-0.22631	-0.682536	-0.382918	0.584796	-1.3566	-0.660433	-0.602007	0.185364	-0.881198	-0.784666	-1.96367	-1.6278	-0.967884	-1.34544	-1.15334	-0.723266	-0.814063	-0.00522054	-1.09296	-0.832675	-1.47117	-1.15679	-0.699489	-0.362232
WDFY1	-1.21471	-1.1537	-1.02267	-1.42716	-1.28943	-1.16018	-1.37153	-1.43953	-1.78279	-1.0365	-1.10404	-1.31296	-0.761577	-0.630795	-0.774214	-1.37218	-0.752419	-1.07167	0.470406	0.218308	0.449393	-0.616553	-0.110492	-0.514253	0.467485	0.219233	0.348274	0.756432	0.73179	0.68023	0.156482	0.116129	0.124433	0.363292	0.533115	0.141227	0.0396327	0.500649	0.189469	1.00906	0.799639	0.55635	0.304449	0.14879	0.138448	0.291828	0.226113	0.245399	0.429799
EIF3B	-0.430251	-0.812548	-0.990617	0.281797	0.541217	0.603901	-0.912463	-0.932433	-0.680548	0.978318	0.734138	0.661016	-0.212207	-0.395721	-0.121447	-0.166202	-0.234036	-0.329822	-0.610103	-0.338472	-0.276194	0.406396	0.239746	0.157433	-0.0789172	0.241074	0.377328	0.493849	0.0886422	0.121975	-0.455244	-0.197251	-0.696255	0.205394	-0.0298342	-0.354035	-0.327707	0.0370801	-0.187212	-0.345412	-0.0772904	-0.284509	0.765407	1.31035	1.36221	-0.883499	-0.974056	-0.571166	-0.20734
KARS1	0.0275434	0.381013	0.0770531	-0.270925	0.332617	0.201351	-0.0798811	0.629723	0.563265	0.0401588	0.616671	0.970991	0.619551	-0.740884	-0.0910992	0.667349	0.613051	0.76987	-1.11581	-0.843409	-0.886414	-0.276129	-0.624775	-0.633644	-0.834633	-1.37546	-0.964518	-1.08865	-1.45464	-0.0574523	-1.07171	-1.08811	-0.444938	-0.798895	-0.43369	-0.575092	-0.490308	-0.456023	0.166686	-0.972298	-0.290952	-0.246989	-1.00921	-0.4485	-1.12703	-0.895338	-0.158261	-0.984417	-0.665073
CA9	-1.07712	-0.411513	-0.446714	0.0436947	0.346714	-0.806668	-0.904093	-0.903258	-0.162127	-0.645922	-0.619749	-0.746868	-1.33562	-1.66533	-1.34668	-0.904219	-1.03768	-1.19826	-1.12863	-1.29681	-1.62147	-0.881476	-1.01126	-0.906103	-1.18666	-1.20834	-0.672331	-0.908557	-1.23664	-0.662382	-0.745944	-1.04549	-0.663235	-0.907748	-1.13783	-1.05795	-0.264241	-1.09171	-0.557737	-0.57531	-0.538867	-0.530118	-0.504436	-0.335325	-0.659357	-0.820817	-0.826402	-0.548326	-0.337809
HNRNPUL1	-0.567258	-0.123778	-0.295879	-0.137162	-0.908743	-0.764448	-0.460834	-0.168535	-0.358856	-1.35628	-0.429745	-1.1954	-0.366653	-0.306939	-0.817034	-0.373379	-0.969095	-0.230548	-0.264876	0.0974507	-0.196087	-0.743272	-0.975965	-0.921293	-0.325039	-0.0228816	-1.24979	-0.755146	-0.622352	-1.22552	-0.532269	-0.896118	-1.00879	-0.383877	-0.44829	-0.432148	-0.262413	-0.854208	-1.12387	0.330465	0.192335	0.133887	0.360182	0.531781	0.560673	0.676171	0.501789	0.262845	0.315139
TMX1	0.0456956	-0.385244	-0.469229	-0.449897	-1.22938	-0.769313	-0.688639	-0.416457	-1.11922	-0.803524	-0.887883	-0.395112	0.121848	-0.57306	-0.151597	0.0929976	-0.169815	-0.206553	-1.10592	-1.22293	-1.35197	-1.17556	-0.565568	-1.08365	-0.347399	-0.360876	-0.550676	0.0743026	-0.348916	-0.419892	-1.05379	-0.986381	-1.1793	-0.976348	-0.562234	-0.177602	-0.975866	-0.745523	-0.764526	-0.609014	-0.0422122	0.106948	-0.449948	-0.647106	-0.407669	-0.25501	-0.775412	-0.783051	-0.436932
ATP5F1B	1.08069	1.13246	1.21583	1.00525	0.633674	0.635272	0.671825	0.889157	0.985149	-1.95981	-0.850615	-2.05439	0.326229	0.856122	0.0422918	1.1121	1.1825	0.881297	-0.96115	-0.755456	-0.545777	0.0549994	0.281038	0.449319	-0.837129	-0.74297	-0.810787	-0.552108	-0.806053	-0.477765	0.131604	0.38802	-0.299626	-0.120287	-0.138846	0.214398	-1.22678	-1.1225	-1.14924	0.279078	0.318293	0.395645	0.354026	0.6835	0.77423	-0.326149	-0.0453538	-0.543951	-0.351855
EHD2	0.206959	-0.0855642	-0.453252	0.960007	0.957531	1.22994	-0.833458	-0.414396	-0.358145	0.252777	0.388309	0.354382	-0.0787601	0.200641	0.194945	-0.0447209	-0.359914	-0.31442	-1.48102	-1.42326	-1.26893	-1.42662	-1.1912	-1.32658	-0.676735	0.252723	-0.111293	-1.38591	-1.34092	-1.18604	-1.51002	-1.46041	-1.14615	-1.23678	-1.09887	-1.21082	-1.48659	-1.52825	-1.18795	0.464595	0.436478	0.705994	0.232263	0.211832	0.0859383	-1.28363	-1.35745	-1.56975	0.0736923
DAD1	0.0444246	0.179068	-0.0839119	2.5188	2.52194	2.3763	-0.0592689	0.108919	0.189173	1.78182	1.97818	1.71916	1.1186	0.846255	0.615064	0.2725	-0.236256	-0.107392	-0.697215	-0.492449	-0.411165	-0.33681	-0.702388	-0.4595	-0.0513566	-0.0898417	0.352856	-0.749805	-0.792505	-0.742147	-0.725186	-0.563052	-0.515772	-0.438728	-0.317335	-0.346895	-0.401032	-0.421523	-0.34598	-0.184539	-0.264747	-0.218441	-0.052609	-0.196841	-0.17329	0.308504	0.414051	0.191095	0.762456
EIF2S3	-0.0547339	1.27295	0.389634	0.177679	-0.120049	0.783172	0.768162	-0.416051	0.496251	1.56046	1.04547	1.04041	0.579842	1.14592	-0.388841	1.1812	0.0632459	0.692117	0.104589	0.00426239	-0.787279	-0.23653	-0.182637	-0.800119	-0.509487	-0.182118	-0.623938	-1.15743	-1.25528	-0.175605	-0.60176	-0.671227	-0.622736	-0.414253	0.0860287	-0.332954	-0.23606	-0.556283	-1.38222	-0.754129	-1.40362	-0.903709	-1.22713	-0.696629	0.090373	-1.43829	-0.0751703	-0.270561	-1.12143
PARP4	0.707814	0.834418	0.181015	-0.436359	-0.337757	-1.07316	0.778937	0.696965	0.436202	-0.985241	-0.11819	-0.469816	0.878493	1.01051	1.63736	1.7169	1.55057	1.58837	-0.591724	-0.368702	-0.122734	0.490509	0.844171	1.19835	-0.800777	-0.645137	-0.656129	-1.91781	-2.5709	-2.02387	-0.326892	-0.259612	-0.190408	-1.66552	-0.883839	-1.48522	-1.69534	-1.22514	-2.12499	-1.38516	-2.11296	-1.98408	-0.963656	-1.2003	-0.598104	-1.76529	-1.12625	-1.57227	-2.04157
RPL36A	-1.12928	-0.510589	-0.588267	-1.24732	-0.836495	-0.263473	-1.32446	-1.56939	-1.30888	-0.142661	-0.476592	1.02201	-0.595304	-0.68414	-0.810187	-1.42475	-0.480923	-0.654122	0.224728	0.294124	0.667064	-0.410736	-0.0762553	-0.46867	1.12993	0.286158	0.892021	0.0234808	0.183224	0.00905334	0.269278	-0.169192	-0.101183	0.231176	-0.0577549	0.0942364	0.547215	0.520086	0.525	0.627232	1.09954	0.8205	0.66187	0.930308	0.731537	0.272482	0.364188	0.319647	0.311655
TLN1	-0.0768187	0.0221842	0.246793	0.253365	0.235144	0.284368	-0.797345	-0.206316	-0.276494	0.773077	0.297987	0.317847	0.170322	0.00510234	0.309862	-0.181399	0.0926765	-0.185276	0.207988	0.132554	0.345082	0.0222013	-0.137878	0.124749	0.11421	0.418957	0.255155	0.5307	0.382258	0.443797	-0.229813	-0.216681	-0.0624461	-0.150804	0.0182239	0.21131	0.26361	0.292771	-0.00678006	0.155981	0.295176	0.354758	0.110383	0.000282508	0.421221	-0.456217	-0.454133	-0.0890348	-0.00631448
HSPA1A	-0.483713	-0.498918	-0.617131	-0.0375457	-0.0590314	-0.21972	0.0303291	-0.0284168	-0.542741	-1.2328	0.272029	-0.52431	-0.273151	-0.372912	-0.244675	-0.401508	-0.136696	-0.395135	-0.00841791	0.278919	0.173653	-0.394674	-0.233334	-0.288174	-0.148236	-0.0686934	-0.16498	0.112826	0.271474	0.0949735	-0.117783	-0.0983802	0.104995	0.277164	0.363944	0.3271	-0.181068	0.14811	-0.440233	0.558067	0.784898	0.591489	0.275038	0.239119	0.433201	0.28991	0.224163	0.13794	0.290118
RSL1D1	-0.825674	-1.02594	-0.81782	-0.285761	-0.652161	-0.505222	-0.864776	-0.393656	-0.251776	0.38683	0.504752	0.523109	-0.666296	-1.27144	-0.873457	0.53051	0.0717345	-0.738385	-0.427183	-0.572374	-0.741426	-0.593359	-1.49531	-0.806361	0.399577	0.0268046	0.383082	0.19436	0.509608	-0.255443	0.184074	-0.149851	0.172838	-0.213917	0.33551	0.286313	0.844876	0.521058	0.644027	1.33771	0.842584	0.538716	-1.12539	-1.18706	-1.14338	-0.157566	-0.587127	-0.949543	0.0692829
SRC	-1.60585	0.258754	0.0495672	-1.40841	-0.0717848	-0.752673	-1.02021	-0.624163	-0.464758	-0.891464	-1.53066	-1.43927	-0.092271	-1.10026	-0.777281	0.0231675	-1.55172	-1.30699	-1.86097	-2.02474	-0.622807	-3.03568	-1.5188	-1.74323	-1.69988	-1.1931	-1.54189	-2.37927	-0.39933	-0.590415	-0.589143	-1.28191	-0.659555	-0.617713	-0.790884	-0.370018	-1.75379	-0.332513	-0.061123	0.0246597	1.32924	0.357706	0.530517	-1.49724	-0.020058	-1.671	-1.46868	-0.73572	-0.85984
NUBP2	0.0270469	0.425895	-0.269316	2.04906	2.33005	2.14006	0.937203	0.594157	0.413791	-0.836926	-1.00165	-1.16485	0.174824	0.238714	0.254489	-0.0759381	0.0996486	0.206999	-1.0661	-0.620524	-0.917182	-0.738647	-0.263233	0.309966	-0.83734	0.462115	0.738158	-1.46525	-0.56413	-2.79968	-0.336137	-0.257591	-1.19189	-1.06263	-0.748001	-1.21378	-1.56128	-1.56364	-0.497963	-1.2967	-1.41227	-1.13109	-0.970749	-0.00397341	-0.485728	-0.329135	-0.311472	-0.68893	-0.825421
IAH1	0.997347	0.656569	0.0238012	1.13714	0.576501	0.313761	0.847587	0.877267	0.403577	1.12087	0.168147	-0.35708	0.548508	0.332383	0.515684	-0.497146	-0.0529219	-0.255367	-0.486874	-1.05125	-0.138027	-0.752713	-0.830421	-0.082748	-0.866187	-0.811707	-1.24538	0.315743	0.0699234	-0.757455	-1.28611	-1.48476	-2.21293	0.0385291	-0.900205	-0.784482	-1.41681	-1.9526	-2.14749	-0.994028	-0.642311	-0.338036	0.104589	-0.535957	-0.349004	-0.452708	-0.627161	-0.379277	0.454337
MTAP	0.677181	0.427447	0.620011	1.53495	1.73655	1.22687	1.01066	-0.193342	0.290483	-0.569852	-0.292571	0.00306433	1.65969	1.57026	1.78054	0.617271	1.15821	1.00307	-0.369876	-0.070959	0.053372	-0.330722	-0.270799	0.54671	-0.318178	0.122796	0.0422768	0.0431942	-0.00880934	-0.495448	-0.353882	0.466859	-1.27242	-0.771177	-0.864975	-0.916008	-2.43604	-2.60211	-2.10934	-1.44121	-0.981739	-1.60147	-1.35985	-1.01222	-1.57892	-1.04353	-1.37572	-0.523661	-1.14922
ITGA6	0.694725	0.922732	1.48742	-0.385384	0.359984	0.0739431	2.15684	1.86134	0.850832	1.16841	1.20225	1.42502	0.109365	0.416723	-0.428814	0.153764	0.0646363	0.552782	-1.05041	-1.6008	-0.604922	-0.986683	-1.11392	-1.02142	-1.00397	-0.882364	-1.69213	-1.10391	-2.22522	-1.23176	-1.86543	-0.908269	-0.31869	-0.721531	-2.3832	-0.861425	-1.61343	-1.8573	0.190961	-0.739346	-1.0734	-0.249478	-0.919091	-0.810487	-1.12698	-0.909892	-1.03771	-0.478364	-1.13515
EWSR1	0.248837	-0.59046	0.11283	-0.890351	-0.0522123	0.127636	0.0898824	0.463458	0.365922	0.771349	1.62032	1.18819	0.842431	0.0531046	-0.00732999	0.0141451	0.0998534	-0.340341	-0.627218	-0.872035	-1.39034	-1.44245	-1.33474	-1.42345	-1.49759	-1.2331	-0.787115	-0.547865	-1.08081	-1.03796	-0.418429	-0.996151	-0.837428	-0.84393	-1.32652	-1.16138	-0.75405	-0.98281	-0.958409	-0.578998	-0.609363	-0.319418	0.698519	0.740205	1.00124	-0.0433676	-0.177994	-0.513513	-0.506317
SEC13	2.20668	2.52388	3.11876	-0.316765	-1.12082	0.213523	2.37693	2.01071	0.38586	2.33783	0.461102	0.920085	-0.362025	0.376728	1.2467	0.694476	-1.31326	0.59584	-0.102829	-1.52111	-1.4876	0.558926	0.337144	-0.0964189	0.32844	-0.0170953	0.394046	-1.10187	-2.04712	-1.40977	-0.825019	-0.525458	-0.677965	-0.347417	-0.851925	1.0256	-0.799046	-1.88839	-0.897976	-1.369	-0.728726	-1.20734	0.0563158	-0.609256	-1.16012	-0.470053	0.704615	0.981978	-1.78174
GLRX3	0.126446	0.333745	0.101149	-0.235061	-0.167141	0.0284749	0.571856	0.179202	0.461477	0.730969	0.567412	0.761522	0.484212	0.224107	0.865501	0.758485	1.2236	0.647871	-0.341919	-0.00446121	-0.0194459	0.843043	-0.236424	-0.0583224	-0.282225	-0.382183	-0.654552	-0.322085	-1.16281	-1.08339	-0.457846	0.0744236	-0.371013	-0.474158	-0.589857	-0.534997	-0.408278	-0.453033	-0.693035	-1.00691	-0.800934	-1.22631	-0.658057	-0.6121	-0.585191	-0.540127	-0.75541	-0.673182	-0.915456
TIPRL	0.24772	0.753581	0.612444	0.944501	1.08231	1.05764	0.684879	0.285307	0.264713	-0.629015	-0.558434	-0.509807	0.589457	0.826224	0.821561	0.0502558	0.36574	0.394134	-0.213094	0.320481	-0.294507	0.246489	0.332412	0.976213	0.329383	-0.536471	-0.710787	-0.112207	-0.187564	-0.0179529	0.241158	-0.210087	-0.564625	-0.117083	-0.197437	-0.605594	-0.730301	-0.550608	-0.641883	-0.349367	-0.436995	-0.396741	-0.477082	-0.333857	0.325108	-0.237232	-0.528912	-0.377184	-0.825774
AOC3	0.228317	0.275701	0.0937064	0.290215	0.278236	0.152385	0.856638	0.805081	0.746245	-0.485407	-0.700463	-0.00161692	2.01696	2.44612	2.41306	0.888155	1.16591	1.17156	-0.832882	-0.562667	-0.664779	-0.767355	-0.443724	-0.581643	0.0233314	0.571157	0.534859	-0.719703	-0.272068	-0.450451	-0.996862	-0.897517	-0.549017	-1.18422	-1.0713	-1.19651	-1.08848	-0.83873	-0.910075	-0.575508	-0.525872	-0.433411	-1.46012	-1.15575	-1.368	-1.05398	-1.11485	-0.987816	-0.693034
MRPL41	-0.259902	-0.331776	-0.579139	0.489699	0.1077	0.359207	0.111719	-0.249356	-0.418499	-0.853211	-0.694221	-0.830983	-0.0558555	0.251089	0.232086	-0.157479	0.391678	0.299524	0.204197	0.121743	-0.195624	0.980468	0.0858535	0.002325	-0.242481	-0.269125	-0.305581	-0.520059	-0.673143	-0.900483	-0.542541	-1.48559	-0.925339	-0.672411	-0.786971	-0.929769	-1.20586	-1.34213	-1.46438	-0.529767	-0.591604	-0.751393	-0.0592672	0.122291	0.300014	-0.34504	-0.499913	-0.402189	-0.737964
AGFG1	-0.515974	-0.59473	-0.258204	-1.25689	-2.76355	-2.91939	0.466334	-0.0662317	0.685497	-2.21483	-2.11433	0.0602931	0.0630225	-1.1239	-1.08228	0.185011	-0.591566	-0.485085	-0.521989	-0.859579	-0.243995	-0.0250794	-0.731146	-0.746581	-0.613351	-0.733657	-1.03078	-0.190677	-0.692943	-0.359371	-0.703436	-0.573376	-0.295396	-0.496111	-0.183068	-0.167992	-0.240337	0.470945	0.253337	-0.633628	-1.38798	-1.02448	-0.733737	-0.898211	-0.801754	-0.877049	-0.820007	-0.708776	-1.18117
GLOD4	-0.363178	-0.0793894	-0.564379	-0.292007	-0.268522	-0.376391	-0.355138	-0.782497	-1.28788	-0.7387	-0.707981	-0.202495	-0.86009	-0.55346	-0.0837865	-0.317012	0.238853	0.0864411	0.0128678	0.194632	0.349998	-0.426928	0.451932	0.348406	0.207278	0.401108	0.276021	0.435145	0.668635	0.544205	-0.321776	-0.166209	-0.089705	-0.243268	-0.268529	-0.460529	0.136823	0.535511	0.828974	0.148456	0.0404946	-0.0712605	-0.384659	-0.334048	0.116582	-0.120716	-0.085795	-0.136118	-0.184852
SERPING1	-0.745327	-0.902754	-1.00219	-0.264488	-0.364626	-0.318725	-1.07679	-0.740741	-0.996122	-0.910516	-1.0798	-0.710011	-0.454801	-0.780519	-0.932146	-0.139112	-0.607357	-0.443742	-0.749723	-0.562341	-0.87737	-0.0839443	-0.483589	-0.511636	-0.736678	-0.808819	-0.450764	0.528109	0.163583	-0.0690402	-0.914809	-1.12771	-0.728458	-0.296157	-0.345839	-0.458997	0.544056	0.459377	0.669758	-0.27974	-0.213699	-0.36083	-0.461587	-0.786942	-0.654288	-0.835849	-0.894577	-1.02295	-0.73349
MYCBP	-0.56415	-0.79473	-0.469711	-0.360143	-0.247766	-0.373644	-0.750269	-1.14979	-1.01836	0.348343	0.690591	0.389202	-0.789785	-0.675655	-0.513643	-0.929947	-0.476742	-0.407802	-0.145951	-0.0583162	0.126157	-0.388233	-0.140833	-0.128166	0.694106	0.0103256	0.102325	1.03013	1.17837	1.20846	0.123735	-0.092554	-0.361981	0.59309	0.48494	0.818811	1.30313	1.3317	1.10741	0.733827	0.641222	0.371745	0.391171	0.409357	0.337024	-0.184944	-0.214055	-0.0724263	0.583729
GANAB	-0.488625	-0.159364	-0.452216	-0.907711	-0.77122	-0.700086	-0.575019	-0.151043	-0.00530719	-0.622715	-0.184836	-0.63391	-0.0897886	-0.107697	-0.102324	-0.0220653	-0.436025	-0.189882	0.0479822	-0.297125	-0.396016	-0.133202	-0.187171	-0.540616	0.0773036	0.0213575	0.0440122	-0.116673	-0.0776623	-0.323068	-0.311627	-0.204495	-0.14025	-0.351527	-0.247204	-0.357143	-0.441901	-0.470299	-0.703613	-0.192569	-0.0573068	0.125505	-0.986355	-1.11452	-0.769552	0.0608534	0.144334	-0.08533	0.188215
FBL	0.227593	-0.580164	0.0975176	-0.937697	-1.41997	-1.32285	-0.514921	-0.248029	0.0454242	-0.451518	-1.13839	0.0791214	-0.099935	0.243652	0.184774	-0.258829	-0.387439	-0.801705	-0.926749	-0.936814	-0.759024	-0.381572	-1.00846	-0.16454	-0.714466	-0.764722	-0.852377	-1.09624	-1.13657	-1.63154	-0.811938	-1.31131	-1.10483	-0.24027	-0.999244	0.547351	-0.959761	-0.11512	0.242333	-0.310318	-0.670046	-0.252837	-1.58378	-1.14773	-1.68423	-0.65435	-0.297152	-0.43348	-0.666789
RPS19	-0.801322	-2.08348	-1.53726	-2.64803	-2.25169	-1.94826	-2.36056	-1.02684	-1.30691	0.388875	1.63456	0.701786	-1.30007	-1.36911	-1.60855	0.20073	-0.910812	-0.706344	-0.069335	-0.452329	-0.405484	0.128844	-0.23618	-0.119877	-0.881207	-0.803273	-0.514196	0.59534	0.136041	0.726537	0.641497	0.0622987	0.187232	0.995154	0.848577	0.135522	0.177329	-0.0105762	0.0329264	1.7898	1.1423	1.04204	1.43409	1.06693	1.80102	-0.386745	-0.110678	0.492534	-0.143902
ABI1	0.474169	1.1813	0.161106	0.6245	1.22173	1.15379	1.29847	1.23833	1.03478	1.15552	1.393	1.11012	1.07591	1.43111	0.908332	0.529654	-0.709721	1.12878	-1.4579	-1.7666	-0.708397	-1.11355	-1.78844	-1.57248	1.14401	0.457957	-0.6864	-1.68616	-1.70044	-0.856708	-1.31297	-0.680427	-0.930331	-0.597694	-0.552297	-1.81548	-0.317413	-0.623445	-0.825288	-1.7425	-0.600873	-1.01796	-1.45012	-0.47413	-0.601566	-0.0930857	0.0386908	-0.0395962	0.399549
PIP4K2A	-0.0176254	0.38529	0.586049	0.161076	0.232053	0.0701677	0.289084	0.0586156	-0.103676	0.756684	-0.0745821	-0.0476353	0.0900702	-0.039449	0.274063	0.0901086	-0.18211	0.225825	-1.09297	-0.755227	-1.01878	-1.10888	-0.658645	-1.32175	-0.962012	-0.885748	-0.679438	-0.962795	-1.09588	-0.696665	-0.681115	-1.34276	-0.939613	-0.965682	-1.06223	-0.746345	-0.988082	-1.40012	-0.856467	-1.42835	-1.70384	-1.36841	-1.20849	-0.845605	-0.586627	-1.24145	-1.25457	-0.931221	-1.72682
RPS12	-0.0751302	-0.197301	-0.0821487	-0.733773	-1.00065	-0.975509	-0.387647	0.301688	0.233597	0.295491	0.355264	0.181834	1.00569	-0.141644	0.107805	0.513676	-0.103898	-0.0968307	-0.341367	-0.424808	-0.118624	0.494719	-0.38091	-0.31252	-0.25387	-0.286492	-0.529158	-0.347806	-0.0153581	-0.21737	0.0768355	-0.172416	-0.083045	-0.213642	-0.364273	-0.329258	-0.133247	-0.3049	-0.32472	0.0942583	-0.0686043	-0.188931	-0.139293	-0.16376	-0.195057	0.285973	0.458375	-0.0139617	-0.404593
SRP9	1.47087	1.58055	1.59576	-0.702751	-1.08147	-0.907795	0.756849	0.884074	0.844209	-0.0443213	-0.146236	-0.382407	0.918724	0.577451	0.690829	1.17169	1.14877	1.17347	0.397426	0.642033	0.720343	1.09688	1.00964	0.954177	0.225201	0.833926	0.622661	-0.693147	-0.98463	-0.880736	0.833102	0.795922	0.8867	0.815785	0.555284	0.600183	-0.315327	-0.130115	-0.334533	-0.306758	-0.394018	-0.402632	-0.243447	-0.107144	-0.110338	1.5016	1.34267	1.15382	-0.620465
CHMP4A	-0.599511	-0.524526	-0.341169	-0.646296	-1.42175	-1.43382	-0.920831	0.537978	0.378324	0.0817587	0.486783	0.315188	-1.8206	-1.64292	-1.62413	-0.850147	-1.9145	-1.5834	-0.85701	-1.02156	-0.774286	-0.134896	-0.990076	-1.23165	-0.322881	-0.752226	-0.912331	0.376581	0.404115	0.257174	-1.34827	-1.59997	-1.53486	-0.891204	-0.96654	-0.997147	-0.206556	-0.223804	-0.164961	-0.245086	-0.512962	-0.356723	-1.02599	-1.27432	-1.3538	-0.843516	-1.11478	-1.57881	0.182939
FERMT3	0.772856	0.428465	0.869144	0.0961481	0.608218	-0.000366323	0.11561	0.899372	-0.0441028	-0.159587	0.10105	-0.174414	-0.417563	-0.630636	-0.66696	0.167715	0.153043	0.200529	-1.06245	-1.02697	-1.18987	-0.916459	-0.409067	-1.11329	-1.15096	-0.923657	-1.49882	-1.20548	-1.43834	-1.60678	-0.213435	-0.399481	0.412775	-0.422172	-1.18503	-0.96819	-0.791371	-0.806104	-1.12275	-1.08547	-0.894019	-1.35281	-0.126575	-0.314059	-0.121067	-0.0141087	0.185804	0.141908	0.063784
ELAVL1	1.1624	0.557613	0.320048	-0.82602	-0.781812	-0.807908	0.657537	1.25147	0.76447	1.35713	-0.332722	0.285676	0.0697105	0.247018	0.619444	1.08692	0.323141	0.300712	0.00441412	-0.672147	-0.648221	-0.681259	-0.332622	-0.0417994	-0.292302	-0.287962	-0.456043	-0.0262207	1.39072	-0.0153979	-0.24708	-0.537662	-0.508081	-1.47841	-0.938165	-0.212373	-0.452575	0.29589	-0.739926	-0.33962	-0.748394	-0.25169	0.767168	0.400342	-0.394369	0.515269	-0.254996	0.492071	0.158159
NIBAN2	-0.10357	-0.228636	-0.748226	0.861425	1.07578	1.06593	-0.591005	-0.43061	-0.633398	-0.364406	-0.760491	-0.528628	-1.11099	-0.624691	-0.961614	-0.130049	0.126749	-0.183259	-0.263808	0.0829787	-0.148853	-0.692579	-0.206429	-0.227456	-0.441727	-0.297888	-0.350517	0.142897	0.157941	-0.131556	0.0565261	-0.45064	-0.920703	-0.392279	-0.671147	-0.581301	-0.955885	-0.755677	-0.823123	0.0928447	0.219766	0.0223405	-0.155208	-0.0985877	-0.0597562	-0.99151	-0.708881	-1.15827	-0.761843
RAN	-0.124441	-0.244048	-0.384679	-1.25892	-1.47798	-1.42056	-0.536464	-0.598484	-0.676991	-0.76743	-0.549987	-0.922518	-0.0426442	0.113715	0.132789	-0.151301	-0.196284	-0.370071	0.535664	0.489007	0.310487	0.848507	0.321827	0.42145	-0.271541	-0.135119	-0.171112	-0.859475	-0.276393	-0.53587	1.17101	1.09189	1.44609	0.554382	0.160122	0.0120273	0.180386	0.0329383	-0.0442854	0.139902	-0.0240258	-0.0572864	0.238353	0.220069	0.248847	0.291535	0.335852	0.35969	-0.504169
CALR	0.682847	1.60523	1.37398	1.66749	2.37679	1.62238	2.01058	0.903352	0.771944	1.87439	1.71822	2.15669	0.385849	1.92514	1.23699	-0.0830992	-0.23369	-0.125466	-0.727046	-0.742498	-0.0182731	-0.0666302	0.245973	-0.0301197	-1.27164	-0.389057	-0.866604	-0.750852	-0.858527	-0.537302	-0.59186	0.034588	-1.33066	-0.388744	0.0788629	-0.846859	0.50469	0.534328	0.870144	-1.37162	-1.46052	-1.24864	-1.14224	-1.72409	-1.1812	0.516639	0.18106	0.157714	-0.0465623
SLC16A3	-0.588205	-2.64698	-1.21266	-0.549972	-1.33938	-0.705036	-0.444316	-1.28552	-0.862389	-1.33044	-1.06543	-0.389371	-1.25262	-1.47043	-0.595135	-1.59238	-0.673925	-1.5634	-0.571744	-0.0693199	-0.875529	-0.93344	-1.18753	-1.57901	-0.130084	-1.23857	-1.34988	-0.251591	-1.27835	-0.743553	-0.607749	-0.465673	-0.215927	-0.755168	-1.02468	-0.520796	0.453122	0.106205	-0.715504	-0.192237	-0.772803	0.0309564	0.0626832	-0.24129	-0.0176311	0.379196	-0.518658	-1.03109	0.596308
USP14	0.365492	0.403572	0.467111	0.234191	1.02887	0.884742	0.8946	0.462861	0.617195	2.55994	2.10205	2.06996	0.127683	0.511232	0.0961543	0.133134	-0.549046	-0.400671	-0.407627	-0.000765085	-0.0918448	-1.47674	-1.20155	-1.77141	-0.690716	-0.304782	-0.384265	-1.00808	-1.14344	-0.708335	-1.48323	-0.453337	0.0681075	-0.973179	-1.22369	-0.80063	-0.21353	0.0643094	-0.134379	-0.265786	-0.135723	-0.532179	-1.29174	-1.86937	-0.757481	-0.264201	-0.905103	-1.04665	0.440514
EFHD2	0.933955	0.809609	0.390056	-0.141113	-0.39829	-0.553182	-0.367728	0.293956	0.263556	0.695824	0.671522	-0.512395	0.285529	-0.621631	-0.110567	-0.198539	-0.323131	-0.800616	-0.52813	-0.598572	-1.86763	-0.527269	-2.221	-1.81854	-2.07843	-1.05117	-1.73262	0.0982801	-0.0803323	-0.935382	-1.81875	-1.41138	-1.52114	-1.7817	-1.07954	0.280765	-1.19682	0.146112	-0.517557	-0.371507	-0.157626	0.074341	-1.43087	0.303763	0.193193	-0.514413	-1.33619	-0.67243	-1.84135
CYB5R3	-0.249586	0.193043	-0.205426	-0.446459	-0.852845	-0.520375	0.297778	0.294871	0.315821	-0.315485	-0.698106	-0.446597	0.808534	0.59634	0.104147	0.326134	-0.142449	-0.827158	-0.639682	-0.926185	-0.729937	-1.28782	-0.915222	-1.29717	-0.805341	-0.48309	-0.847068	-1.14598	-1.23462	-1.43904	-0.213561	-0.586472	-0.0992658	-1.0472	-1.35771	-0.9982	-0.827482	-0.624856	-0.946647	-1.13524	-1.09154	-1.17338	-2.2921	-3.07307	-2.62742	-0.521871	-0.621097	-0.854528	-1.00574
TPP1	-0.265054	-0.0951669	-0.472618	-0.909631	-1.62697	-1.46954	0.204333	-0.0804976	-0.391088	-1.10163	-1.04922	-1.24561	-0.340993	0.103397	0.297527	-0.882738	-0.31305	-1.14676	-0.388257	-0.471934	-0.747968	-1.01549	-0.892998	-0.432015	-0.670315	-0.794718	-1.02683	-0.476704	-0.888836	-0.768434	-0.460519	-0.267934	-1.48264	-0.552669	-0.311977	-1.11428	-1.10232	-1.02601	-2.29628	-0.272366	0.0157236	-0.0650895	-0.292448	-0.426799	-0.475446	0.0510953	-0.239573	-0.525419	-0.508737
HPX	-0.442898	-0.440237	-0.546312	0.401252	0.894637	1.12989	-1.2406	-0.212448	-0.438681	0.0502484	0.864367	0.148024	-2.32376	-2.05588	-2.18823	-0.259491	-0.530443	-0.623634	-1.01547	-1.36985	-1.05955	-0.0360952	-0.327663	-0.718011	-0.764444	-1.00487	-1.074	0.833953	1.00073	0.752537	-1.85367	-1.83529	-1.90994	-0.126447	-0.110731	-0.590092	0.690482	1.02017	1.65162	-0.561247	-0.0407252	-0.222647	-1.3122	-0.94979	-1.8052	-1.59423	-1.78354	-1.57697	-0.0517617
EPB41	-0.779788	-0.530189	-0.8058	-0.850886	-1.22235	-0.549729	-0.621002	-0.926888	-1.05299	0.239076	-0.574388	-0.473917	0.0709609	-0.533855	0.85168	-0.700964	-0.716852	-0.569827	-0.117073	-0.28366	-0.718443	-1.11876	-1.30726	-1.08468	-0.410377	-0.88068	-0.332245	0.164498	-0.491282	-0.480684	-0.327659	-0.301359	0.0354415	-0.372837	-0.541104	-0.331571	-0.212343	-1.35798	-1.23575	0.153248	-0.464392	0.0379432	-0.176949	0.00521925	-0.174409	-0.129308	-0.135976	0.0162673	0.200688
ZYX	-0.423145	-0.996532	-0.627628	-0.237221	-0.596968	-0.231736	-0.650235	0.0047567	-0.44103	1.93958	0.86103	1.25195	-0.533521	-0.896422	-0.748106	-0.825921	-1.23184	-1.89962	-0.312064	-0.0596352	0.0703637	-0.849603	-0.487886	-0.697239	-0.120382	-0.835521	-0.666814	0.654532	0.675003	0.787798	-1.44393	-1.59818	-1.84679	-0.293351	-0.236074	-0.393298	-0.850066	-0.190466	-1.76032	0.247549	0.175144	0.125113	0.066399	-0.197867	0.277086	-0.969158	-1.1802	-1.12349	0.0682578
MLYCD	-0.013078	0.233283	-0.229583	-0.234232	-0.345712	-0.414079	0.446134	0.141622	0.348946	-0.847927	-0.15078	-0.331222	0.618023	0.442733	0.112551	0.410574	-0.198586	0.104392	-0.55375	-0.492229	-0.624294	-0.620488	-0.7139	-0.62996	-0.944025	-0.835498	-0.676873	-1.07091	-0.974729	-1.20334	-0.132927	-0.172448	-0.655666	-0.997949	-0.923411	-1.08117	-0.330683	-0.312245	-0.404789	-0.73608	-0.777992	-0.791734	-0.944834	-0.726555	-0.661485	-0.318158	-0.237825	-0.3293	-0.962327
MTHFD1	-0.424672	-0.505014	-0.494037	-1.24132	-1.61074	-1.70098	-0.833084	-0.33485	-0.63883	-1.68027	-1.5732	-1.53566	-0.83274	-0.851557	-0.835061	-0.413188	-0.193816	-0.155915	-0.0381764	-0.0726547	-0.251678	-0.10369	-0.234395	-0.304958	-0.135421	-0.362713	-0.323812	0.3792	0.132639	0.484607	-0.521043	-0.578376	-0.411367	0.461193	0.142855	0.336731	0.333075	0.26694	0.172321	-0.193343	-0.273725	-0.314173	-0.269988	-0.558986	-0.498228	0.034113	-0.158253	-0.186411	-0.306725
NME3	-0.255089	0.842879	-0.0448625	0.173211	1.17717	1.40895	0.778267	0.342622	0.0277641	-1.63962	-1.02474	-0.927231	0.891453	1.20377	0.704231	0.510289	0.852538	0.943374	1.24249	1.23155	1.07164	0.800126	1.25327	0.64022	0.791057	-1.04301	-1.53504	0.648813	-0.27809	0.17523	0.754847	0.416716	-0.323171	0.555331	0.81498	-0.134686	-0.0674902	0.503503	-0.545652	0.0724962	-0.781838	-0.715442	0.559855	0.0192087	-0.000611173	0.875133	0.792155	0.50797	0.841139
RPS23	-0.199318	-0.26725	0.00814266	-0.390829	-0.449042	-0.331037	0.0624087	-0.666975	-0.519109	-0.111579	-0.197268	0.100377	-0.345227	0.0289148	-0.440255	-0.841965	-0.765242	-0.560268	-0.756867	-1.33659	-1.2982	-0.962961	-1.26598	-0.986431	0.0333198	-0.418427	-0.677449	0.11028	-0.308705	0.222716	1.31713	1.28365	1.04965	-0.934129	-0.845193	-0.816181	0.608836	0.558685	0.381662	-0.536452	-0.549194	-0.584283	0.110117	0.162383	0.0741761	0.644045	0.54326	0.346082	1.09689
PSMC2	0.476817	0.679839	0.680707	0.485299	0.294879	-0.239463	-0.31334	0.108192	0.893547	0.822029	0.194319	-0.0804442	0.936708	0.226867	0.349095	-0.0833299	0.299056	1.02721	-0.339733	0.452613	-0.0676777	-0.241955	0.227886	1.10212	0.451547	-0.747567	1.02933	-0.134148	0.00908358	0.00399852	0.692196	0.378777	0.349229	0.66126	0.0773565	0.488466	0.417269	-0.20796	0.709807	0.5949	0.590242	0.450604	0.950369	1.24291	1.36329	1.31882	1.39169	1.01115	0.157279
RTN3	-0.357889	-0.671577	-0.742426	-0.224161	-0.280668	-0.0334877	-0.684319	-0.229777	-0.00219155	0.164497	-0.616732	0.0210813	-0.956793	-0.834335	-0.916118	-0.295314	-0.576064	-0.731752	-0.913061	-1.14869	-0.973012	-0.538216	-1.01702	-1.22436	-0.297727	-0.61695	-0.753914	0.063718	0.207361	0.104769	-1.04703	-0.950085	-1.0626	-0.241555	-0.365237	-0.199521	0.111087	-0.152887	0.0852542	0.729879	0.773244	0.541875	-0.264033	-0.23971	-0.307914	-0.667764	-0.715468	-0.694341	0.122176
ADH5	-0.115816	0.556225	0.778521	-1.54876	-1.54198	-1.53613	-0.796448	0.0233747	-0.201719	-0.770333	-1.29928	-0.838928	0.415868	0.326374	0.00478516	0.349013	-0.2082	-0.118568	-0.861596	-0.753576	-0.720884	-0.616002	-0.580049	-0.803983	0.0331362	-0.0180043	0.638781	-0.133392	-0.79272	-0.810108	-0.430816	-0.359546	-0.355555	-0.372373	-0.543734	-0.388458	-0.649709	-0.289658	-0.131552	0.748037	-0.230549	-0.00610196	-0.626712	-1.70974	-1.62669	-0.0314372	-0.0992181	-0.161703	0.499139
SIAE	0.169168	-0.193633	0.0524754	0.0691635	-0.0403796	0.214502	-0.79617	-0.165239	-0.504692	-0.115766	-0.442873	-0.161143	-0.458836	-0.243045	-0.15014	0.0185392	0.0559463	-0.0260611	-1.1544	-1.09832	-1.02085	-0.591498	-0.375478	-0.217151	-0.571385	-0.904314	-0.634968	-0.169214	-0.307889	0.052485	-0.693161	-0.87754	-1.27219	0.25795	0.395399	0.394611	-0.887615	-1.08389	-0.601168	1.06655	1.04494	0.787667	-0.417109	-0.152456	-0.344628	-0.723655	-0.751899	-0.744702	-0.620629
TARS1	-0.0172158	-0.627939	-0.392528	0.0520015	0.149199	0.107376	0.322594	0.376582	0.171411	0.845055	1.68965	0.842278	0.0147767	-0.41796	-0.403667	0.46276	-0.533727	0.0374853	0.277424	0.238044	-0.0335446	-1.16909	-1.7019	-1.41227	-1.13582	-0.927845	-0.999728	-0.743905	-0.642851	-0.996972	-1.04696	-1.25582	-0.921485	-1.19976	-0.702112	-0.875472	-0.108454	0.20629	0.0532582	-0.259635	-0.623058	-0.348164	-0.60421	-0.664671	0.09158	-1.05203	-0.71956	-1.09122	-1.03351
PRKAR1A	0.218013	-0.104562	0.192299	0.659721	0.324703	0.428098	-0.359271	-0.134945	0.162668	0.274913	-0.300974	-0.11533	0.166704	0.174144	0.137265	-0.0213901	0.880052	0.733948	-0.77422	-1.03104	-1.21952	-0.151197	-0.46823	-0.550161	-0.165007	-0.447385	-0.103739	-0.227597	-0.144657	0.923167	-0.11248	-1.37571	-1.20683	-0.19114	-0.167991	-0.986184	-0.233444	-0.713827	-0.763373	-0.467097	-0.326403	-0.482047	-1.04802	0.398174	0.147829	-0.723388	-1.10171	-0.901294	-0.586763
CHTOP	-0.567945	-1.28935	-1.57816	-0.115461	0.556874	-0.439725	-1.25912	-1.37913	-1.28048	0.656959	-0.0196201	0.161168	-1.70704	-1.61194	-1.40566	-1.78879	-1.42107	-1.45814	-0.665212	-0.664576	-0.377111	-0.691261	-1.45506	-0.796392	-0.221519	-1.08846	-0.125667	0.268834	-0.211858	-0.0367069	-0.940839	-0.906206	-0.769761	0.0426187	-0.394871	-0.166157	-0.265538	0.0489081	0.269838	0.106165	0.406317	0.369681	0.602093	0.344017	0.469622	0.233309	-0.674408	-0.591855	1.00952
PPP2R2A	-0.610039	-0.00711457	-0.866227	0.840118	1.0078	0.878847	-0.193557	-0.337666	-0.540943	-0.50751	-0.648189	-0.350886	-0.225859	0.968753	1.68008	-0.95044	-0.156122	0.0600427	-1.21133	-0.898568	-1.40287	-1.41019	-0.300515	-0.0473319	0.133682	-0.99059	-0.860173	-0.404352	-0.364689	-0.654119	-1.41502	-0.828007	-1.56971	-0.682297	-1.21081	-0.810816	-1.3106	-0.702525	-0.657407	-0.726408	-0.271173	-0.704002	-1.82205	-1.36869	-1.09715	-2.49691	-1.93464	-1.67841	-1.0022
QARS	0.863517	0.73544	0.525008	-0.865478	-1.3097	-0.597706	-0.266032	0.415512	-0.0309712	-1.452	-0.953885	-1.76373	0.130778	0.287151	0.280814	0.682302	0.613653	0.610472	-0.118925	0.159357	0.131532	-0.149167	-0.0585578	-0.079301	-0.267105	-0.514779	-0.376385	-0.246565	-0.675133	-0.632381	0.415492	0.385769	0.343939	0.524114	0.176697	-0.157802	-0.0764625	0.083269	-0.174685	0.57522	-0.394781	0.250413	-0.183027	0.376808	0.266371	0.508173	0.637474	0.370471	0.0489933
PLOD2	0.15851	-0.610715	-0.369012	-0.159115	-0.359458	0.254755	-0.426353	0.378767	0.767285	0.0231754	-0.16382	-0.0626008	-0.158607	-1.15527	-0.633955	0.0737064	-0.568543	-0.864731	-1.74471	-1.4074	-1.81656	-0.85674	-1.4536	-1.24962	-1.26372	-1.86363	-1.59119	-1.25478	-0.8662	-1.34538	-1.96449	-1.83768	-1.48562	-0.769011	-0.892225	-1.28746	-0.437543	-0.88409	-0.645643	-0.815688	-1.24972	-0.457058	-1.43983	-1.20343	-1.43389	-1.31303	-1.64513	-1.71233	-1.34193
SLC25A10	0.0441588	1.85626	0.339284	0.551268	-0.476679	-1.39322	0.602437	0.330482	0.549377	-0.682967	-2.02248	-1.70481	-1.92708	-0.818403	-0.725724	-0.239433	-0.192239	0.280506	-0.76386	-0.807866	-0.587773	0.213493	-0.196233	-0.329503	-0.0697388	1.33959	0.105211	-1.47849	-1.63295	-1.39599	-1.16874	-0.463961	-0.989911	-0.800779	-1.30621	-1.47352	-0.935637	-0.274633	0.128025	0.494655	0.336755	-0.131997	-0.901662	-1.03775	-1.16445	-0.971025	-0.189095	0.213549	-1.65527
WARS	-0.557487	-0.883617	0.0693519	0.622447	0.58856	0.410486	-0.242792	-0.472599	-0.992778	-0.163125	-0.447958	-1.06516	-0.365264	-0.350856	-0.0525755	-0.293834	0.00303179	-0.130577	-0.252211	-0.826887	-0.477652	-0.425847	-0.149784	-0.101997	-0.276027	0.254185	-0.00137719	-0.451127	-0.923866	-0.882374	-0.893371	-0.862128	-0.509437	-0.703721	-0.629487	-0.944894	-0.57209	-0.192778	0.104349	-0.00851318	-0.0928762	-0.037365	-0.600037	-0.665481	-1.51532	-1.33736	-1.16805	-0.66406	-0.838829
PGD	-0.356474	0.103642	0.264066	0.659844	0.396153	0.11069	0.225954	0.71656	0.147351	0.348555	-0.604193	0.0195133	-0.0986738	0.573849	0.264384	0.428721	0.735372	0.191529	-0.0560254	0.0253273	-0.00771524	0.542762	0.281858	0.0789745	-0.0819072	0.329131	0.462402	-0.0212931	0.146536	-0.339364	-0.640355	-0.33328	-0.48929	0.207806	-0.0304824	-0.0873423	-0.494805	-0.423845	-0.206517	0.0848859	-0.272635	-0.330657	-0.913784	-0.897543	-0.338504	-0.401046	-0.57174	-0.437018	-0.835924
SURF4	0.741501	0.149946	0.117581	1.03985	0.842293	1.0255	0.181113	0.667841	0.405339	-0.080041	0.0603765	-0.0484285	0.665967	0.761251	0.648941	0.3798	0.60605	0.464309	0.0236727	0.261671	0.283302	0.372859	0.793948	0.649023	0.263606	0.729997	0.647766	0.233701	0.726738	0.669142	0.468761	0.553224	-0.305182	-0.0826429	0.00748851	-0.0919157	-0.511584	-0.456159	-0.315958	-0.390479	-0.115121	-0.345626	0.142568	0.335634	0.387259	-0.792393	-0.605277	-0.511133	-0.604234
DPYSL2	-0.0851821	0.478224	0.405843	1.24653	0.673554	1.32032	0.373906	1.21434	1.26703	1.81594	2.04401	2.31733	1.01385	0.321014	0.825495	0.41318	0.170852	-0.110843	-1.27789	-0.867654	-1.3532	-1.31537	-1.63105	-1.50689	-1.40888	-1.1126	-1.07901	-1.16177	-1.42031	-1.44513	-0.842524	-0.519765	-0.759341	-1.6005	-1.01123	-1.46623	-1.17941	-1.03678	-1.19491	-0.699639	-1.29945	-1.3389	-0.591259	-0.646667	-0.352613	-1.1777	-1.06278	-1.24166	0.0683328
UBE2L3	0.16773	0.759282	0.674609	-0.0945069	-0.017685	0.0668206	0.387529	0.0567148	-0.305881	-0.140555	-0.628655	-0.521311	1.30545	1.53292	1.44271	0.175612	0.921718	0.524629	0.777772	0.798532	0.80497	1.35403	1.12884	1.42462	1.45411	0.605286	0.452023	-0.616767	-0.602754	-0.371019	0.994422	0.556209	0.370679	0.339642	0.487639	0.637714	0.660199	0.870611	0.0936659	-0.102731	-0.179704	-0.266205	0.667539	0.623349	0.579218	-0.123132	-0.298923	-0.0503175	-1.1802
M6PR	0.772737	-0.566491	0.394756	1.79704	1.48481	0.465975	1.557	1.47362	1.26893	1.7412	2.29128	0.966684	-1.24774	0.476527	-0.420319	0.962552	0.123835	0.79616	-0.927213	-1.43185	-1.58266	-1.99549	-0.951744	-2.02782	-0.788884	-0.346188	-0.754624	-3.45953	-1.31931	-1.07779	-2.96761	-3.00825	-1.35231	-1.49106	-0.906535	0.266431	-0.882471	-2.17234	-3.19327	-0.202147	-0.924119	-0.258708	-1.47794	-1.50059	-3.01765	-0.00986755	-0.0329802	-0.29345	-0.790463
PRKAB1	1.32584	-0.828476	2.64503				0.412542	1.08117	1.1544	1.68917	0.398782	0.883078	-0.0670559	0.429577	0.369852	-0.508982	0.406824	-0.355463	-0.330394	-0.312774	0.282989	0.0568199	-0.585546	0.602242	-0.694369	-0.620684	-0.482302	-0.943991	-0.264049	-0.338267	-0.478018	-0.0390918	-0.801785	-0.295793	-0.816684	-0.556728	-1.04559	-0.262293	-0.124392	0.0412698	1.01804	1.02446	-0.994398	-1.10502	-1.35125	-0.0351277	-0.411705	-0.129052	-0.917482
PPIB	0.539946	0.112113	0.308156	-0.872842	-0.866107	-1.0523	0.305794	0.949226	1.12175	0.552186	0.768452	1.06913	0.736108	0.236078	0.413359	0.510105	-0.379335	-0.169646	0.137778	-0.0217458	-0.195519	0.0708544	-0.292399	-0.491669	-0.165608	-0.141673	-0.0272429	0.0408919	-0.134797	-0.279985	0.296621	0.0585454	0.053574	0.669115	0.378747	0.24173	0.0791971	-0.0533633	0.125731	-0.0836032	-0.339877	-0.0612613	-0.228257	-0.377795	-0.564636	0.465987	0.505474	0.506252	-0.0307552
PHB2	0.174201	0.234903	0.00955483	-0.626977	-1.18504	-1.1499	-0.387004	-0.278187	-0.568291	-1.67129	-1.45288	-1.3876	-0.52132	-0.315067	-0.342684	0.0133503	0.450613	0.209353	0.691573	0.409328	0.550122	0.26942	0.413166	0.413199	0.162772	-0.125697	-0.0259901	0.473892	0.38867	0.234467	0.923592	0.933986	0.803531	0.434406	0.723398	0.566149	0.0931041	0.333834	0.2509	0.930751	0.651673	1.00197	0.729343	0.514386	-0.0680882	0.585571	0.52819	0.576852	0.442845
EEF1A1	0.377014	0.568565	0.399056	1.002	0.680941	1.39285	1.1714	0.638835	0.345817	0.141816	0.206103	-0.0176638	0.882596	1.10276	1.12136	1.04828	1.45739	1.00527	0.477294	0.582562	0.494726	0.377984	1.01589	0.920149	0.535575	0.231383	0.331622	0.546865	1.01323	0.5746	0.243788	0.357146	-0.360036	0.0722973	-0.049235	0.0395951	-0.334053	-0.912086	-0.695063	-0.145333	-0.30315	-0.0462684	-1.12771	-0.726267	-0.610765	0.0929994	0.107523	0.254395	-0.203416
C4B	-0.828664	-0.276999	-0.580648	-0.0234659	-0.0315327	-0.34593	-0.806859	-0.333413	-0.317821	-0.0315551	0.2615	0.439874	-1.29263	-1.79928	-1.67927	-0.139258	-0.476657	-0.90104	-1.26151	-1.09043	-1.17117	-0.870477	-0.870372	-0.84738	-0.877	-0.98788	-1.05296	0.09926	0.702016	0.449987	-1.21078	-1.57668	-1.31778	0.0663549	-0.111376	-0.609242	-0.408829	-0.213747	-0.0583835	-0.407957	-0.22857	-0.227704	-0.712028	-0.657079	-1.00238	-1.95253	-1.55386	-1.52756	-0.7545
STX7	-0.50944	-0.0740082	0.543483	1.16178	-0.311708	-0.903752	-0.31389	0.388	0.916776	1.54828	-0.389154	0.0568672	0.493014	0.564653	2.05117	-0.124143	0.898634	0.0486794	0.874369	-0.12478	-0.261031	-0.0428816	-0.0321098	-0.0920774	0.130657	-0.506884	0.715019	0.318517	-0.820704	-0.62963	-0.420048	-0.36846	-0.221718	0.250084	-0.0449475	-0.097187	-0.851571	-0.102519	-0.739301	-0.128449	-0.0518988	-0.373777	0.3544	0.494874	0.259921	-0.313461	0.339519	1.07928	-0.922023
NIT1	-0.555553	-0.421403	-0.607	-1.51209	-1.70286	-1.65171	-0.343422	-0.343233	-0.42241	-2.16241	-0.87676	-1.54081	-0.468416	-1.23507	-1.06063	-0.245826	-0.861769	-0.79902	0.201977	0.0899075	0.0901648	-0.0449856	-0.548808	0.079343	-0.346983	-0.039024	-0.745856	-0.445347	-0.579784	-0.200212	0.368512	0.180392	0.286637	-0.0164691	0.665656	0.105068	-0.192047	-0.7144	-0.589844	0.0474584	0.0675445	0.224071	0.30534	0.279378	0.200806	1.4492	1.22215	0.6041	0.107218
LAMP1	0.396258	0.480302	0.248772	1.02936	1.12019	0.889855	-0.332967	-0.163186	-0.257338	0.700795	0.0363541	0.305863	0.365264	1.05842	0.741977	0.0555754	0.292753	0.430428	-0.513433	-0.204015	-0.264546	-0.631376	0.226488	0.457256	0.124984	0.130756	0.067534	-0.0218537	-0.233694	-0.259254	-0.0621054	-0.417186	-0.908501	-0.110327	-0.463367	0.268051	-0.13129	-0.484281	0.0206526	-0.726625	-0.716232	-0.784786	-0.327662	-0.466736	-0.220271	-0.470224	-0.431436	-0.366022	-0.411344
ANXA3	-0.975768	-0.143535	-0.866206	-0.814982	-1.35005	-1.31404	-1.08264	0.0343651	-0.503757	-0.445978	-0.34064	-0.792383	-1.20522	-1.29681	-1.51119	0.0837304	-1.25747	-0.792254	-1.22167	-1.75702	-1.48672	-1.63583	-1.47317	-1.32605	-1.81745	-2.03965	-1.86996	-1.55692	-1.30537	-1.34762	-1.23454	-1.36502	-1.36949	-1.89488	-1.7081	-1.58224	-1.47964	-1.32234	-1.18944	-0.931815	-0.822578	-0.62509	-0.955606	-0.975959	-0.948633	-1.07595	-0.763653	-1.07675	-0.865569
EIF3C	0.136021	0.13314	0.246441	0.598377	0.10698	0.368989	1.22883	0.663104	0.465191	-0.172668	0.803536	0.285653	0.863685	0.113179	0.16457	0.133085	-1.07186	0.389229	0.0783876	-0.445648	-0.0505421	-1.2306	-0.598645	-1.10251	-0.878692	-0.425321	-0.320232	-0.233698	-0.0750619	-0.0528195	-0.669075	-0.229728	-0.333522	-0.457423	0.0456548	-0.0176707	0.192733	0.157491	-0.0681937	-0.0444035	-0.390177	-0.155746	-0.721399	-1.05903	-0.542582	0.256097	-0.64351	-0.402655	0.251617
PSMA5	0.69479	0.556133	0.350535	-0.599207	-0.691679	-0.37886	0.387213	0.831566	0.527083	-0.352857	-0.123403	-0.0229289	0.510615	0.534927	0.461234	1.04558	0.68969	0.778814	0.0265079	0.122802	0.186929	0.415292	0.148139	0.141846	0.021515	0.0350518	-0.01482	-0.46234	-0.199328	-0.520635	0.534957	0.432699	0.352783	0.346665	0.408161	0.371122	0.227416	-0.0689583	0.416767	0.239968	0.107542	0.381591	0.143369	0.416369	0.0471401	0.486387	0.634837	0.472665	-0.479828
ITM2B	0.555179	0.403999	0.257513	0.840765	0.381895	0.251913	0.133388	0.318877	-0.0293519	-0.350544	-0.900445	-1.18783	-0.230716	0.170928	-0.108905	-0.178646	0.312414	0.349196	-0.494431	-0.356216	-0.445841	-0.335856	-0.425563	0.171114	-1.07245	-0.42878	-0.502913	-0.97329	-0.987611	-0.764095	-0.616963	-0.28582	-0.679139	-1.08064	-0.902603	-1.18405	-2.85494	-1.69471	-1.32149	-0.955159	-1.12326	-0.875406	-0.207093	0.474992	-3.84094	-0.582502	-0.724989	-0.311824	-0.567468
ARF4	1.11687	0.926666	0.5743	0.622126	0.184493	0.911962	1.07897	1.11931	1.0197	0.401997	-0.78861	0.102426	1.27292	1.63874	0.500052	0.635748	0.0393473	0.371068	-0.568962	-0.573681	-0.390635	-0.0894533	-0.109504	-0.304362	-1.15571	-1.181	-1.33579	-0.742339	-0.607258	-0.362592	-0.00145609	0.50079	-0.0253439	-0.165444	-0.0992923	-0.805138	-0.122372	-0.325635	-0.127521	-1.18193	-1.25042	-1.08372	-1.01044	0.0684253	-0.868824	-0.0571491	-0.0779467	-0.187805	-0.284943
RBM14	0.656639	0.507691	0.488497	-0.534943	-0.407655	-1.30938	1.64086	1.8925	1.92985	0.541072	0.0106993	0.471292	0.887076	1.03583	0.0418407	0.491848	0.477677	0.462832	0.00833042	-0.428167	-0.488468	-1.40757	-1.22593	-1.19084	-0.807428	-0.323157	-0.470172	-0.400184	-0.346986	0.201327	0.043241	-0.184514	0.422882	-0.676178	0.0601061	-0.269086	-0.799659	-2.26138	-0.95185	0.508349	0.360137	0.606544	0.782771	0.424122	0.634154	0.438951	0.679695	0.24819	0.470026
BDH1	1.23253	1.4127	1.51923	0.946878	0.340073	0.33388	1.36241	1.19933	1.06524	0.44284	-0.025009	0.267121	0.543851	0.642347	0.63801	0.656061	0.744295	0.807898	0.0432461	-0.237437	-0.554792	0.0988932	-0.300759	-0.364127	-0.568287	-0.150561	-0.0742837	-0.388237	-0.307288	-0.22784	-0.0953941	-0.22331	-0.246426	0.127611	0.397112	-0.00195062	-0.428659	-0.56554	-0.286371	-0.220441	0.0764339	-0.35604	-0.759495	0.17858	-0.748029	0.685736	0.205962	0.80411	-0.354891
DBNL	-0.679638	-0.738937	0.0763757	0.357278	1.35184	1.41242	-0.466638	0.100629	-0.144293	1.42137	1.38836	1.46736	-0.962314	-0.318929	0.28332	-0.314597	-0.820012	-0.615723	-0.994545	-1.10553	-0.214002	-2.11776	-0.808736	-2.16212	-2.10373	-0.296089	-0.815442	1.03384	-0.584211	-0.606945	0.156144	-0.628723	-0.709832	-1.01999	-0.0779068	-0.492938	0.333069	-0.109565	0.192143	-1.0106	1.40409	-0.402135	1.17141	0.737979	0.921188	0.365584	-0.967333	-0.330472	0.516207
ITIH3	0.0362985	0.435483	0.642028	0.929924	1.85133	1.46258	-0.565728	-1.42272	-1.64293	1.38842	1.04577	1.82925	-0.654294	-1.32249	-1.48614	-1.19268	-0.587658	-0.766908	-2.61537	-1.40797	-1.6882	-2.78474	-1.43865	-2.11904	-1.24865	-1.58026	-1.11392	-0.49451	-1.54941	-1.31428	-2.43359	-1.2692	-2.11712	-1.26549	-0.961985	-0.843058	-0.599432	-0.779994	-1.35777	-0.66346	-0.516727	-0.76608	-1.69727	-1.0176	-0.937804	-3.77688	-2.96007	-2.08495	-2.02166
FDPS	0.443742	0.173382	0.34968	-1.43411	-1.94876	-1.90441	0.670151	1.07735	1.20302	-1.84337	-1.34626	-1.39958	1.15928	-0.0255785	-0.0192129	-0.831205	-1.40087	-0.797518	-0.0109452	-0.117259	0.105283	-0.181665	0.17001	0.339777	-0.421011	-0.0910781	-0.211754	-0.182902	-0.201881	-0.254009	0.272909	0.161355	0.255699	-0.616928	-0.260494	-0.375333	-0.357513	-0.180198	-0.0676629	-0.140761	-0.639635	-0.511698	0.771467	0.934529	1.15624	-0.0448219	0.0649017	-0.34006	-0.822127
CNOT2	-0.332376	-0.94947	-0.349716	0.254496	-0.159491	0.0922425	0.121568	-0.0386046	0.204254	0.205791	-0.124018	0.0753171	-0.306863	-0.661873	-0.434551	-0.965193	-0.965784	-0.996074	-0.0745361	0.318118	-0.0606722	-0.782355	-1.20366	-0.836422	-1.3386	-1.49959	-1.30537	-1.11988	-1.13721	-1.22938	-1.03321	-0.805195	-0.835474	-0.342162	-0.264435	-0.509992	2.50344	2.41221	2.54535	-0.952782	-0.762019	-1.02001	-1.06825	-0.898471	-0.931473	-0.733576	-1.2578	-1.30586	-0.536242
PSMD14	1.19118	0.645327	0.367287	0.0286233	0.141074	0.580811	1.25767	1.28333	1.06527	0.653134	0.577093	1.0646	0.644223	0.249617	0.185646	1.05323	0.883607	0.351129	-0.581212	0.125419	-0.196603	-0.392684	0.7757	0.248052	-0.728942	-0.609948	-0.788119	-0.952532	-0.498714	-0.758579	0.033579	-0.0815958	0.182053	-0.556701	-0.0544532	-0.172274	-0.113994	-0.362102	-0.694396	-0.0706081	-0.11835	0.14225	-0.939202	-0.959153	-1.32039	0.175912	-0.0382011	0.0476089	0.314819
PDCD4	-0.459404	0.835495	0.777717	0.927588	1.17101	1.00828	0.386178	-0.297157	-0.0539414	-0.0881943	0.199756	0.0328941	0.307151	0.851459	0.535216	-0.0129728	0.427274	0.518248	-0.183439	0.0194284	-0.137389	0.029656	0.400114	0.394898	-0.243374	-0.292307	0.0797361	-1.25982	-0.398433	-0.688483	-0.592436	-0.1589	0.03518	-0.696768	-0.0518193	-0.296443	0.108921	-0.433431	-0.336893	-0.139014	-0.848916	-0.96281	-0.167306	0.223677	-0.202403	-0.699493	-0.711074	-0.274038	0.0580728
C3	-0.904743	-0.823098	-1.17298	-0.613693	-1.01629	-0.882759	-1.76849	-1.76975	-1.52089	0.339803	0.315469	0.302544	-1.59107	-1.33516	-1.31884	-0.862449	-1.03504	-0.903813	-1.33997	-1.37942	-1.33376	-0.906655	-0.761108	-0.727222	-0.688392	-0.97637	-0.780771	1.19047	1.26544	1.50197	-1.78264	-1.66729	-1.79389	0.200889	0.0905571	0.150756	0.810006	1.09797	0.975136	0.597607	0.604108	0.670003	-1.15723	-1.24689	-1.31958	-1.78564	-2.12697	-1.81503	-0.724273
BPNT1	-1.02285	-1.19841	-0.156444	-1.10054	0.209241	-1.41392	-0.365554	-0.301803	1.05681	1.52259	1.89155	1.47259	-0.917906	-1.21656	-0.542741	-0.723038	-0.351447	0.0229851	0.589135	-0.0808676	1.11948	1.56378	0.995391	-0.272516	0.834443	-0.312967	0.767806	0.373818	0.333716	-0.103942	1.28793	0.200814	0.881823	-0.412985	-0.659387	-0.416401	1.19664	1.91148	1.23293	0.793776	0.991356	-0.0498654	0.796433	0.805234	0.566774	-0.837689	0.183624	0.248336	0.724039
COMMD8	-0.413653	-0.511084	-0.61038	-1.2398	-1.49642	-1.45596	-0.912412	-0.301917	-0.429555	-0.481706	-0.195981	-0.262938	-0.192427	-0.497507	-0.229199	1.13965	0.307246	0.107092	-0.89309	-1.36973	-1.52733	-0.455492	0.00696517	0.0323327	-0.956605	-1.84831	-1.76803	-2.13237	-2.35904	-2.05895	-0.651483	-0.923756	-0.642061	0.000448108	-0.107892	0.0702065	-2.04579	-1.8895	-2.55226	-0.797723	-1.35026	-1.22191	0.759416	0.521423	0.402851	-0.437278	-0.348404	-0.695185	-0.849152
MMUT	1.10016	0.387705	1.20442	-0.372884	0.275396	0.0397553	1.44472	1.09114	0.657502	0.365035	-0.728315	-0.237367	1.03415	0.164505	0.610099	1.588	0.975276	1.30796	-0.486874	-0.116821	-0.178591	0.421979	0.0758828	-0.340876	-0.59035	-0.244846	-0.314127	-1.18077	-0.96497	-0.805217	-0.198339	0.551655	0.0114268	-0.761538	-0.741644	-0.737092	-0.654412	-0.770121	-0.734824	-1.02263	-1.1937	-0.756227	-1.22064	-1.0505	-1.13868	0.43705	0.0932789	0.364465	-0.955948
EHD4	0.503808	0.297315	0.416497	-0.298441	-0.428786	-0.193077	-0.562632	-0.379736	-0.410204	-0.411916	0.338008	0.008755	-0.353239	-0.671387	-0.67225	0.97392	0.654494	0.519692	-0.545198	-0.587918	-0.604458	-0.47429	-0.367508	-0.323636	-0.652406	-0.53546	-0.267749	-0.0948243	0.13684	0.0301012	-0.00548799	-0.511647	0.0905248	-0.434209	-0.307668	-0.267805	-0.629013	-0.580209	-0.568563	-0.0981159	0.0968479	0.241017	0.413193	0.283545	0.545753	0.0111845	0.126485	-0.408379	0.0764945
CARS2	0.193194	-0.397742	-0.184763	1.29454	1.02967	1.18206	-0.154642	0.5099	0.582459	0.970115	1.2429	1.57031	0.0277559	0.0271008	-0.188891	0.524366	0.43484	0.513078	-1.09131	-0.927111	-0.891548	-0.411063	-0.140034	-0.0261744	1.48212	-0.0302234	0.105068	-0.243127	-0.555364	-0.433543	-0.540226	-0.678087	-0.395212	-1.11847	-0.912805	-1.01006	-0.316627	-0.94327	-0.545525	-0.709418	-1.0872	-0.599411	-0.21687	-1.38592	-0.969404	-1.28811	-1.19956	-1.13791	-1.10469
PRKAA1	0.167794	0.39667	0.734517	0.519594	-0.0643846	0.554113	0.00993507	0.619152	0.299501	1.16157	1.32445	1.14261	0.71933	0.707535	1.05235	0.175177	0.116948	-0.170229	-1.07934	-1.46932	-1.85797	-0.44443	-0.894397	-0.772617	-1.34563	-0.883939	-1.50846	-1.73142	-1.34609	-1.42253	-0.908554	-1.90493	-1.08013	-0.456096	-0.433725	-0.395979	-0.0814096	-0.720268	-0.0777685	-0.728331	-0.848982	-0.677569	0.551521	0.348137	-0.279945	0.0393855	-0.379036	-0.340637	-0.178367
FLII	-0.54219	-0.768706	-0.60149	-0.886504	-0.815937	-0.915899	-1.00763	-1.48213	-1.48239	-1.08085	-0.536463	-1.38592	-0.635853	-0.575915	-0.923915	0.0864728	-0.316376	-0.757936	-0.599598	-1.57629	-0.950343	-0.912484	-1.38923	-1.20268	-1.28392	-2.1956	-0.541284	0.341274	-0.655871	-0.413776	-0.390629	-2.10425	-1.60426	-0.621256	-0.216419	-0.185702	0.109939	-1.67273	-1.00313	-0.328401	0.680752	0.532636	-0.324959	0.18245	0.0494632	-0.666307	-1.26854	0.168895	-0.377613
NIF3L1	-0.73417	0.82619	1.14421	0.454082	-0.234255	-0.982822	1.71073	1.18711	-0.951038	-1.42632	-1.56445	0.877445	-0.327588	-1.0777	1.41082	0.650952	1.11855	-0.0336702	-1.87495	-2.09605	-2.05243	-0.496889	-1.42405	-1.57229	0.376204	-0.360426	-0.256481	-1.60549	-2.12745	-0.498449	-1.64153	-1.4913	-1.71917	-1.39086	-2.19715	-0.282504	-1.11215	-0.727808	-2.14401	-0.989927	-0.825729	-0.118576	0.980757	1.55631	0.582737	-0.36578	-1.89176	-0.792174	0.648651
UBXN6	0.881971	0.422655	0.634258	0.225996	1.1299	1.00634	1.17907	-0.658514	-0.878293	0.994254		-1.65224	1.55206	1.21822	0.948742	0.84271	1.69505	1.2857	-1.3424	-0.573878	0.146895	-0.65461	0.320466	-0.326398	-0.0952832	-0.538177	-0.848367	-3.0091	0.397299	-2.19648	-0.581647	0.229262	0.787428	-0.355351	-2.56114	-0.0357052	-0.27921			-0.191896	0.203943	-0.0391746		-1.14484	-2.31128	-0.569774	-0.7494	0.0303299	-0.16703
PSMD2	0.117389	-0.743593	-0.792622	-1.10217	-0.208711	-0.84509	-0.0831425	0.147552	-0.332916	-1.16001	-1.45907	-1.05624	-0.338544	-0.759421	0.0307674	0.217117	-0.000818727	-0.464762	-0.205482	0.0408718	0.310179	0.365001	-0.654807	-0.384062	-0.795515	-0.899023	-0.295449	-0.567663	-1.06585	-0.619412	0.245543	0.0999916	1.02903	-0.301429	-0.184424	-0.592896	0.87708	1.56033	0.54045	-0.071257	-0.456973	-0.285471	0.313748	0.165909	0.18071	0.428647	0.322357	0.287949	0.533744
RPL10A	0.412857	0.39385	0.546603	-0.436248	-0.981683	-0.572998	0.168094	0.325743	0.297471	-0.0337649	0.528806	0.0420613	1.0723	0.140195	0.133186	0.852892	0.0861751	0.0434417	-0.259802	-0.448929	-0.394245	-0.193654	-0.635018	-0.725298	-0.276505	-0.168341	-0.390091	0.274658	0.313784	0.438121	0.785519	0.737227	0.829278	0.384366	0.3676	0.299172	-0.124159	0.122087	0.253381	0.770458	0.570586	0.529864	0.346738	0.409567	-0.000496546	0.619302	0.522439	0.144535	0.848457
VKORC1	-0.117069	-0.639962	-0.338122	-0.0277008	0.265939	0.143629	-0.345892	0.0387274	-0.0189887	1.45373	1.49868	1.63808	-0.597024	-0.506016	-0.0888152	-0.201875	-1.09691	-0.878694	-0.639032	-0.712631	-0.704527	-0.204879	-0.652858	-0.614434	-0.25257	-0.491031	-0.671933	-0.258438	-0.313022	-0.620336	-0.657511	-0.701733	-0.615602	-0.568025	-0.759977	-0.487223	-0.384055	-0.187392	0.0882677	-0.174174	-0.0768598	-0.147894	0.269352	0.0475579	0.319933	-0.497972	-0.621915	-0.739905	0.127058
CPNE3	-0.928563	-1.72235	-1.45038	-1.79641	-2.12654	-2.18026	-1.74434	-1.04977	-1.02662	-1.61814	-1.05633	-1.32793	-1.35661	-1.75513	-1.54649	0.276423	-0.534199	-0.329235	-0.123103	-0.536942	-0.189364	-0.249605	-0.107152	0.0284104	1.11485	0.889083	-0.551881	0.537592	0.122708	0.216806	-0.387238	-0.35279	-0.23076	-0.471624	-0.00166039	-0.511207	-0.506093	-0.0524956	-0.61143	0.543812	0.272185	-0.00203264	-0.117827	0.21811	0.12322	0.695896	0.755633	0.389656	-0.958961
NPEPPS	-0.14986	-0.173125	0.0152025	0.0847873	0.0645701	0.407261	0.267415	0.666283	0.326172	-0.892349	-0.700676	-1.00662	0.243421	0.0759893	0.525578	0.29747	0.0362975	0.143835	-0.386885	-0.010805	-0.233193	-0.283219	-0.00696639	0.186722	-0.336856	-0.224203	-0.0709182	-0.279409	-0.464383	-0.164528	0.0902618	-0.129289	0.373207	-0.185655	-0.11833	-0.219016	-0.691762	-0.589107	-0.413093	0.0686791	-0.0286717	-0.00408494	-0.0414733	-0.352372	-0.337598	-0.00759433	-0.076522	-0.175763	-0.394285
ACSL3	0.354396	0.210794	0.0823917	-1.27316	-1.08315	-1.03677	0.858734	-0.00306895	0.0347885	-0.614416	0.0610173	-0.490579	-0.130972	-0.583134	-0.23899	0.142603	0.408705	0.229695	0.501112	0.82883	-0.804066	0.262804	1.32313	0.524433	-1.4333	-0.890814	-1.06588	-1.62935	0.496367	-1.25299	0.523179	0.486505	0.314447	-0.556175	0.910171	0.906596	-1.1467	-0.427544	0.389196	0.0736669	-0.0916653	-0.03933	-0.673689	0.281802	-1.00424	1.2321	1.02933	1.16568	0.32495
RAC1	-0.0458552	-0.355216	-0.234991	-0.57499	-0.351376	-0.192907	-0.883824	-0.418877	-0.131188	1.23258	0.607878	0.74436	-0.229964	-0.629004	-0.5292	0.213717	-0.12197	-0.1901	0.023453	-0.359654	-0.543243	0.0974174	-0.41047	-0.363983	0.513494	0.142295	0.085382	1.025	0.991332	0.870241	-0.137933	-0.190183	-0.192006	0.566878	0.3938	0.769327	0.521204	0.484072	0.429173	0.268498	0.216262	0.0797427	-0.235452	-0.588422	-0.823512	0.278003	-0.12819	-0.223607	0.264018
SLC25A12	0.609943	0.247393	0.327569	-1.72312	-1.89651	-2.20157	0.304815	0.664895	0.598252	-0.531046	-0.141148	-0.824211	-0.936806	-0.914793	-0.779874	0.631259	0.564117	0.769806	-0.804859	-1.34419	-1.32428	-0.108167	-0.438027	-0.563293	-1.2799	-1.2909	-1.46146	-0.631065	-0.532206	-0.352265	-0.4706	-0.615266	-0.63317	-0.791994	-0.679372	-0.810729	-0.346994	-0.347465	-0.736937	-0.713603	-0.936175	-1.04927	-0.542488	-0.712011	-0.891194	-0.903481	-1.01768	-1.10053	-1.55178
LMAN2	-0.201257	-0.341279	-0.769734	-0.854675	-0.84666	-0.900354	0.00187242	0.438489	0.38389	0.667765	-0.088056	-0.0474455	-0.589655	-0.535671	-0.724609	1.0299	0.845494	0.882634	-0.0902839	-0.207489	-0.186533	0.440397	-0.0233782	0.277664	-0.393086	-0.432502	-0.42072	0.704596	0.644905	0.700571	-0.260505	0.0410588	-0.238023	0.37718	0.0582339	0.199717	0.364108	0.306723	0.474834	0.629921	0.474851	0.840952	-1.38554	-0.802117	-1.05096	-1.20046	-1.25214	-1.00771	-0.653766
TPD52	0.131176	-0.808655	-1.09245	1.31611	0.906468	1.175	-1.22343	0.800139	1.03522	0.663766	-0.395343	1.12293	-1.70386	-1.20511	0.237317	-0.214618	-2.0945	-1.6206	-2.04184	0.726424	-0.112316	-1.60569	-0.101949	-2.17945	-0.516306	-0.662264	-0.440903	-0.0792662	0.301598	-0.861922	-0.45563	-0.364832	-0.113864	-1.52521	-1.96946	-0.372837	0.0832219	0.410578	0.293277	-0.639488	-1.64556	-1.55851	-0.0215606	0.16288	0.527723	0.423043	-0.272655	-0.0636535	0.232782
SEC61B	-1.0825	-0.74353	-0.742418	-0.960146	-0.175732	-0.592842	-1.51517	-1.00298	-1.60613	-0.233679	-0.260163	-0.106903	-0.998896	-0.394155	-0.701804	-1.39939	-0.217806	-0.453023	0.644095	0.515311	0.870828	-0.958895	-0.356465	-0.538538	0.191439	0.146678	0.0879378	1.11212	1.08494	1.13433	-0.457265	0.634417	-0.219436	0.567166	0.380294	0.317678	0.3715	-0.390777	-0.174149	1.08618	0.983576	0.938674	0.685885	0.647981	0.995469	-0.223508	-0.381369	0.0618881	0.975509
RPS18	-1.17922	-1.27372	-1.54528	-1.9766	-1.88249	-2.06517	-1.34533	-1.38968	-0.996645	-1.43687	-1.13166	-0.908116	-1.18531	-0.097273	-1.1432	-0.403019	-0.375997	-0.498933	0.664367	0.197097	0.492026	0.613439	0.0398027	-0.0946418	0.442871	0.541801	0.852826	1.18715	0.923109	1.0951	0.597759	0.416922	0.352359	0.23174	0.215136	0.0128368	0.480023	0.242636	0.281983	1.15889	1.4667	1.40658	1.23736	0.968299	0.828846	1.40762	1.12689	1.15784	0.491748
MAVS	-1.97067	-2.20163	-1.97726	-2.72247	-2.21943	-2.22425	-3.13267	-2.74305	-3.29951	-1.47599	-1.44098	-1.77469	-2.33738	-2.76143	-3.41681	-2.42346	-2.03987	-2.73807	0.324597	0.275433	0.500388	0.595902	0.30605	0.114998	0.223943	-0.0924969	0.334564	0.815443	0.8491	0.639796	-0.351718	-0.289811	-0.262564	0.781258	0.990135	0.806782	1.21762	1.31028	0.634097	1.08132	1.2373	1.28213	0.646243	0.799771	0.535924	0.252525	0.280421	0.245135	0.352597
LGALS3	-0.805197	-1.1933	-1.42784	-2.2591	-1.8614	-1.86788	-1.01876	-0.315274	-0.139184	-0.32749	-0.646911	-0.533761	-1.32355	-1.60482	-0.890078	-0.428449	-1.24506	-1.07152	-1.21029	-1.23927	-1.38994	-1.23709	-1.31004	-1.38334	-1.41885	-1.44422	-1.44307	-0.41809	-0.330595	-0.331533	-0.532056	-0.640095	-0.730031	-1.1811	-1.06938	-0.772612	-0.206679	-0.0448623	0.234409	-0.78575	-0.69395	-0.744477	-1.40298	-1.15076	-1.65017	-0.616547	-0.56504	-0.741345	0.470461
SPCS3	0.0574404	0.322265	-0.0307369	0.390349	0.864766	0.993512	-0.333158	0.311936	0.154407	0.567335	0.577551	0.275163	0.300824	-0.252594	-0.330294	0.509778	-0.617319	-0.206749	-0.390986	-0.41573	-0.705942	-0.356802	-0.77472	-0.246556	-0.308673	-0.341532	-0.138808	-0.113617	-0.240575	-0.109873	-0.605079	0.0333299	-0.374628	-0.363359	-0.352822	-0.469169	-0.339989	-0.0867909	-0.380746	-0.38698	-0.471209	-0.575564	0.763985	0.842482	0.532183	-0.341439	-0.342696	-0.135328	0.257212
UROD	0.535596	0.201167	0.345642	0.283896	-0.30097	0.594882	0.710558	0.193816	-0.372474	0.46931	-0.456883	-0.334811	1.18251	0.604232	0.526379	0.779817	0.461386	0.316996	-0.497537	-1.06635	-0.480719	-0.515476	-0.0978879	0.188439	-0.308013	-1.69789	-1.04688	-0.619909	-1.06026	-0.483128	-0.351605	-0.153376	-0.817963	-0.613282	-1.30398	-1.82329	-2.17835	-0.856889	-1.07035	-1.27193	-1.28599	-1.40887	-0.539932	-0.749047	-1.84774	-0.887723	-0.764572	-0.713946	-1.40549
WDR1	-1.37728	-0.695302	-1.11472	-0.266769	0.0416279	-0.118059	-0.970777	-0.792575	-0.462447	-0.403089	-0.0670664	1.02191	-0.486174	-0.770481	-0.627097	-0.537165	-0.550409	-0.71566	-0.02392	-0.243768	-0.512024	-0.00222909	0.029792	-0.118756	0.0568856	-0.414371	0.063689	0.349495	-0.589058	0.37034	0.149012	-0.0244809	-0.150917	-0.741333	-0.787285	-0.882141	-0.356818	-0.580666	-0.0195694	0.712905	0.5405	0.910147	0.334486	0.0502914	0.00202195	0.231162	0.15699	0.345026	1.42527
SF1	-0.629666	-0.7782	-0.669044	0.725544	0.253239	-0.570198	-0.402198	-0.405548	-1.65163	-0.608997	-1.40501	-0.740974	-1.11455	-1.35614	-1.41646	-1.24925	-0.844066	0.640825	-1.08752	-0.599425	-0.407576	-1.24207	-0.370057	-1.09322	-0.887621	-1.71472	-1.07869	-0.752449	-0.970737	-1.00324	0.175252	-0.714713	-0.675888	-0.18281	0.361527	-0.554229	0.147184	0.651076	0.233983	0.17542	0.165333	0.0913964	1.44347	1.11443	1.74035	-0.496352	-0.77997	-0.136119	0.809997
HSPA4	-0.167349	0.0696058	-0.103539	-0.264034	0.337976	0.558634	0.472449	0.41807	0.0408576	0.884418	0.425608	1.19955	-0.126455	-0.0830645	-0.00738373	-0.217241	0.234071	0.138828	-0.173541	0.0740442	0.140263	0.363414	0.206478	0.105364	-0.150421	0.0627066	0.039897	0.0837488	0.113503	0.37073	-0.0379282	-0.155063	0.244962	-0.00960387	-0.0559041	-0.22004	0.537583	0.773241	0.903553	0.0840058	-0.0658479	0.154738	-0.423601	-0.281606	0.239454	0.246436	0.2913	0.383207	0.282735
SEC11A	0.501251	0.420838	0.700359	-2.58352	-2.65844	-3.01239	-2.36398	0.407219	0.940647	-2.37369	-1.73161	-1.24026	0.920828	-1.03332	-1.73129	1.60929	-1.13569	-1.00755	0.101149	-0.497014	-0.176994	-0.454292	-0.13822	-0.222108	-0.383858	0.0619296	-0.067746	0.289588	0.216027	-0.21326	0.176601	-0.056636	-0.212262	0.924158	0.766388	0.601482	-0.183083	0.213419	0.31873	-0.694659	0.083256	-0.4947	-0.414665	0.0204565	0.787115	0.645732	-0.174535	-0.258704	-2.29456
NDUFS8	2.65013	1.65088	3.37194	0.0838865	1.81438	0.143905	1.66492	1.50087	0.122643	-0.896177	-1.30364	-1.50706	0.861258	-0.192983	0.0380635	1.96895	-0.114897	0.669172	-0.52241	0.500362	0.392226	2.35068	-0.0319032	1.72707	-1.04556	-1.06981	-1.28218	-1.0792	-1.28166	0.891415	1.3832	0.627128	0.174461	0.00321751	-0.241912	-0.100698	-1.23531	-1.03733	-2.05254	0.519938	-0.0124246	0.378121	0.857226	-0.154819	0.0596788	1.41264	0.967283	0.646829	1.44335
PIN4	0.72138	0.954834	1.1001	0.831794	1.25147	1.41395	0.648703	0.719099	0.109534	-0.43198	0.439251	0.659099	0.591273	1.06395	1.09983	0.330001	1.0689	1.16926	-0.126887	-1.37312	-0.762337	-0.203003	-0.056641	-0.542648	-1.22308	-0.0643305	0.236682	-0.735195	0.173998	-0.725497	-0.226214	0.0238341	-0.15508	-1.11375	-0.590653	-0.33735	-1.14827	-1.30969	-1.62287	-1.42489	-1.23251	-0.34366	-0.439096	-0.350329	-0.430057	-1.61608	-1.11692	-0.556277	-1.19005
DDX3X	-0.296361	-0.432767	-0.431556	-0.476172	0.119064	-0.751043	-1.03594	-0.627218	-0.958791	-0.26588	-0.180997	-0.703913	0.298866	0.0711763	0.627315	-0.283523	0.397615	0.00287401	0.565464	0.0378281	0.72072	0.733384	0.404113	0.369676	0.778031	1.01488	1.06769	0.527315	0.891601	0.664709	0.477426	-0.0323905	0.44222	0.39365	0.292147	0.0907642	0.708194	0.599741	0.989526	0.252587	0.417573	-0.0138438	-0.104925	0.00168329	0.225501	0.130168	0.23687	0.0320405	0.638915
RPL26L1	-0.0521298	-0.323559	-0.184094	0.147311	0.0565102	0.176813	-0.007406	0.0703848	0.0482654	0.980122	0.504848	0.410558	0.170905	0.436846	0.16022	0.69466	0.833678	1.06652	-0.0772426	-0.112586	-0.230069	0.270795	0.264546	0.269486	-0.309695	-0.478747	-0.458692	-0.429626	-0.256304	-0.160422	0.277498	-0.0225889	0.125892	-0.0349178	-0.0317919	0.260647	-0.58859	-0.269571	-0.256538	-0.123226	-0.327242	-0.254029	-0.328665	-0.477668	-0.544085	0.264639	0.313453	0.183201	0.495516
ETF1	1.49467	0.817896	1.20436	-1.1367	-1.41463	-1.13156	0.488215	0.922593	0.916757	-1.13327	-1.14805	-0.715315	0.631384	-0.311431	-0.230475	0.839146	0.321161	0.62031	0.175919	0.123982	-0.0167083	0.302386	0.197689	0.169474	1.75213	0.383624	0.0817852	-0.667271	-0.498843	-0.702202	0.434279	0.326872	0.454517	0.833339	0.843887	0.725332	-0.135082	0.0939794	-0.0381031	-0.983918	-0.786724	-0.367006	-0.838056	-0.905585	-0.945581	1.29074	1.64696	0.675968	-0.497619
ACTB	0.21487	0.103021	0.325524	1.58464	1.06769	1.55544	-0.522357	-0.0932499	-0.022906	2.09119	2.86931	2.38657	1.00385	1.09244	0.961198	-0.1515	-0.201095	-0.290365	-0.601219	-0.534215	-0.431487	-1.11412	-0.589954	-0.508743	0.746483	0.916447	0.810708	0.181397	0.572495	0.321208	-0.950773	-0.860055	-0.458555	-0.500917	-0.627411	-0.553288	-0.40629	0.273056	-0.233893	0.48763	0.359364	0.438525	0.0766682	0.306245	0.251655	-0.757093	-0.601958	-0.634229	0.740737
CASK	0.732237	0.406717	0.0685567	-1.1923	-0.0755189	0.151087	-0.160586	-0.0680323	-0.128663	-2.19491	-1.13496	-2.08306	0.525177	0.915847	1.36521	-0.428495	0.395088	-0.904743	-0.542496	-0.207218	-0.0363946	-0.149916	0.0669611	-0.105178	-0.364654	-0.649162	0.200478	-0.163644	0.0847967	-1.15852	-0.417707	-0.376695	-0.755822	-0.0618671	-0.777087	-0.0369387	-0.152992	-0.180087	0.161028	-0.574763	-0.687967	-0.620573	-0.486241	-0.847215	-0.518923	0.113956	-0.0483927	-0.0680003	-0.489837
SNX5	-0.716346	-0.233092	-0.825346	0.179706	0.29477	-0.0144235	-0.674374	-0.951298	-0.956912	-0.16332	-0.402722	0.144402	0.0448619	-0.429632	-0.224419	-0.188623	-0.513058	-0.386563	-0.387989	-0.695368	-1.1178	-0.973924	-1.10527	-1.1997	-1.33757	-1.41496	-1.25644	-1.22968	-0.944472	-1.75666	-0.935618	-1.0264	-1.29736	-0.684165	-0.837299	-0.750718	-0.488885	-0.474076	-0.203779	0.278509	0.423396	0.10089	0.0254626	0.0237437	0.203434	-1.06023	-0.5704	-0.642354	-0.0401342
RPL21	-0.503425	-0.876461	-0.793727	1.34147	1.26541	1.02075	-1.00985	0.122814	0.163077	1.49309	1.69671	1.75157	0.044673	-0.58927	-0.607867	0.0342545	-0.614726	-0.547427	-0.690296	-0.68159	-0.656138	-0.403774	-0.474703	-0.408838	-0.282752	-0.854138	-0.815341	0.25062	0.274162	0.247155	-2.09458	-2.23382	-1.64588	-0.104839	-0.906165	-0.941488	0.00686427	0.182066	0.343972	-0.529586	-0.572665	-0.437774	-0.093181	-0.313105	-0.479342	-1.4089	-1.22895	-1.4469	-0.223028
EML1	0.114168	-0.0339151	0.124174	0.512521	0.388375	0.442336	0.158959	0.591917	0.656091	1.66478	2.09063	1.76873	0.717724	0.671713	0.532587	0.344722	-0.0119171	0.0394172	-0.0287434	-0.124038	-0.215485	-0.140082	-0.362636	-0.277623	-0.158931	-0.13659	-0.0939884	-0.170447	-0.468078	-0.349798	0.172578	-0.0416282	0.141145	-0.0422996	-0.34031	-0.323176	-0.54943	-0.701138	-0.688617	0.225658	-0.108322	-0.0200616	0.888608	0.893608	0.887137	0.0264713	0.0524909	-0.10751	0.224111
ABRACL	0.402346	0.154836	0.243029	1.15936	0.929886	1.1225	0.662711	0.571893	0.555982	0.451372	0.102222	-0.134709	1.22708	1.78637	1.56018	0.463888	1.29863	1.07231	0.228303	0.455974	0.472777	0.644694	1.05314	1.14161	0.520285	0.563889	0.458515	-0.0225662	0.269045	0.00939965	0.238479	0.103894	-0.137517	0.255693	0.577695	0.266519	-0.956749	-0.557106	-0.869985	0.0176526	0.144394	0.00624649	-0.324996	-0.0981992	-0.0167535	-0.791692	-0.603327	-0.733479	-0.94609
PSMA3	-0.488059	-0.543886	-1.71144	-1.9128	-1.37134	-1.65724	-0.0284838	-0.183202	-0.436709	-1.02584	-1.092	-1.04554	-0.763317	-1.10675	-0.882344	-1.3976	-1.23542	-1.08579	0.145111	0.127183	0.137735	-0.560979	-0.114747	0.069862	1.11017	0.78561	0.669749	0.202115	0.0563336	0.274923	-0.2558	0.0935794	-0.302766	0.972722	1.00386	0.886148	0.704432	0.456229	-0.0036036	0.447509	-0.0545988	-0.107776	0.194953	0.33168	0.159529	-0.444567	-0.208605	0.0692002	0.135494
GNB1	0.479714	-0.185446	0.305649	0.84269	1.12853	0.784721	-0.264302	-0.477379	-0.663325	0.552518	0.55257	0.55415	0.100475	0.314897	0.61797	-0.51419	0.0944789	-0.878915	-0.0794145	-0.261313	-0.499091	-0.188078	-0.0490849	-0.442107	-0.274181	-0.17282	-0.252808	-0.638568	-0.24376	-0.232218	-0.228383	-0.318181	-0.348619	-0.534733	-0.725292	-0.639307	-0.960146	-0.552674	-0.817821	0.576483	-0.0689918	0.181643	-0.222061	0.29444	0.235749	-0.118934	-0.0657971	0.0248773	0.51155
NNT	0.00868662	0.142062	-0.0891062	-0.866659	-1.30194	-1.31431	-0.100085	0.244724	0.114783	-2.18305	-1.60588	-2.33497	-0.863882	-0.76646	-1.06717	-0.297769	0.0681836	0.208639	-0.449874	-0.515099	-0.5021	0.169126	-0.0149231	-0.284998	-0.578108	-0.531789	-0.505315	-0.881533	-1.08031	-0.804599	0.363356	0.224141	0.438581	-0.00349082	-0.115347	0.084896	-0.451719	-0.51304	-0.687078	0.284412	0.545116	0.350267	0.540933	0.727571	0.713017	0.927813	0.939098	0.74516	0.526906
HSD17B11	-0.462016	-0.655424	-0.926272	-0.41327	0.101878	-0.455155	-0.663706	-0.38999	-0.36044	-0.849283	-0.542521	0.0462318	-0.186652	-0.939267	0.358988	-0.442014	-0.76575	-1.58299	-0.50387	-0.960842	-0.94509	-0.69293	-0.926975	-0.913083	-0.911175	-0.573442	-0.923701	-0.7716	-0.558975	-0.786399	-0.728286	-1.01944	-0.461132	-0.512908	-0.465665	-1.21571	0.184608	-0.321406	-0.188599	-2.17986	-1.40582	-1.46327	-0.929824	-0.68985	-0.253056	-0.477645	-0.439201	-0.628834	-1.39528
PAFAH1B1	-0.402727	-0.297002	-0.456656	0.734994	0.98815	0.498223	-0.0134377	1.20877	0.550835	1.45102	0.88607	2.16577	-0.0369808	0.100893	0.524705	0.124058	-0.774484	-0.0254976	-0.409056	-0.702888	-0.863353	-0.0105738	-1.14316	-2.04035	-0.685731	-0.329688	-2.14395	0.738876	-0.954092	0.136215	-0.119701	-1.04042	-1.06792	-0.477124	-0.63103	-0.57677	0.617276	-0.387355	0.152023	-0.481015	-1.00188	-0.528384	-0.248854	0.482743	1.23342	-0.499675	0.446763	0.323903	0.372776
RAB14	0.129253	0.803921	0.120401	-0.408945	-0.286325	-0.199742	-0.357645	1.01075	-0.570385	0.223735	-0.154381	0.324813	0.469971	-0.784829	0.326897	0.438379	-0.607939	-0.25452	-0.427636	-0.563924	0.038237	0.112298	-0.0494181	-0.25899	-0.191014	-0.231653	0.0786452	-0.959673	0.0522981	-0.325722	-0.79559	-0.305893	-0.363301	-0.924436	-0.00118533	-1.12386	0.212002	0.193672	-0.484248	-0.432818	0.0931211	-0.239445	-0.687928	-0.656213	-0.679241	0.449864	0.0719283	0.310572	0.358187
GMFB	-0.545591	-0.223883	0.604698	1.11334	1.20213	0.853323	-0.467447	-0.0588228	0.15575	-0.273744	0.259819	-0.652504	0.228958	0.858109	0.361183	0.393175	0.522495	0.372999	0.105289	-0.0911974	-0.0690024	0.47679	0.301499	0.147727	-0.0762641	-0.418371	-0.094495	-0.211013	-0.518021	-0.392106	0.726561	0.870706	0.907016	0.226408	0.220011	-0.15848	-0.316339	-0.182119	0.0211277	0.3495	-0.235031	0.278951	0.714725	1.03979	0.718177	0.24192	0.317401	0.0526567	0.276851
BCAT2	-0.293474	-0.341797	-1.18956	-2.82061	-0.839183	-0.178013	-0.453561	-1.35962	-0.839774	-2.61772	-0.954556	-1.35359	-0.170718	-0.854117	-1.28794	-0.278672	-1.15396	-1.36966	-0.448628	-1.35204	-1.13971	-1.38653	-0.839233	-1.87339	-0.983646	-1.62006	-1.09036	-0.958896	-0.40042	-0.267961	-0.145647	-0.715608	-0.384637	-0.978796	-0.994621	-0.95225	-1.27821	-1.89502	-2.1138	-0.234365	0.282813	-0.0768996	0.0784516	0.117997	0.340851	-0.833927	-1.67412	-1.36178	-1.26483
SNRPD2	-0.265488	-0.527948	0.886684	-0.0278645	0.0405673	-0.121421	-0.228671	-0.00986715	-0.238097	0.547916	0.27388	-0.0599364	-0.250771	-0.148888	0.0554008	0.639053	0.796332	0.768693	-0.996629	-0.925402	-0.99355	-0.714144	-0.511889	-0.68523	-0.689614	-1.03808	-1.13335	-0.207791	-0.716617	-0.385796	-0.922809	-1.02401	-0.944434	-0.701803	-0.641387	-0.780182	-0.693212	-0.866004	-1.51366	-0.54319	-0.546779	-0.529248	-0.527542	-0.288777	-0.592529	-1.0841	-1.10003	-0.868231	-0.852997
RPL14	-0.300593	-0.377566	-0.398616	-0.113113	0.12476	0.019709	-0.289244	-0.30292	-0.186931	0.87044	0.6423	0.766861	-0.262661	0.0929203	-0.0651592	0.0534218	0.0358297	-0.00370735	0.440802	0.349471	0.3851	0.726508	0.327493	0.40116	0.273398	-0.053053	0.0455469	0.307566	-0.0690953	-0.0604236	0.531734	0.613237	0.605696	0.218877	-0.0602886	0.105723	0.100872	0.136843	0.431893	0.306151	0.36021	0.334314	1.29476	1.34908	1.44626	0.693834	0.511657	0.648572	0.161917
TUBB	0.989655	0.623452	0.832147	-0.0719767	-0.218132	-0.32701	0.298024	0.158881	0.096775	-0.309017	-0.548961	-0.201085	1.03292	1.32373	1.31205	0.972131	0.896428	0.698829	0.0335678	0.2576	0.144015	0.191389	0.337671	0.455237	-0.0326016	-0.0147115	0.0661608	0.281552	0.219305	0.226403	-0.0343398	-0.0788868	-0.166663	-0.0467585	-0.460896	-0.288349	-0.801563	-0.784347	-0.537117	-0.257775	-0.163928	-0.415103	-0.940847	-0.779636	-0.855255	-0.257386	-0.317243	-0.309385	-0.0221575
CLTC	0.468842	0.382985	0.456987	0.549052	0.255654	0.185622	1.03064	0.86178	0.834827	0.530149	0.0374081	0.196103	1.08015	0.979584	1.12507	0.665757	1.10032	0.879605	-0.166175	0.0130517	0.0879761	0.448383	0.805763	0.694845	0.124288	-0.0950489	0.195268	-0.322782	0.290102	0.205513	0.0301229	0.227932	0.0750127	-0.107759	0.204616	0.235405	-0.577272	-0.52961	-0.288342	-0.089235	0.172867	-0.220854	-0.543401	-0.456632	-0.448059	0.317392	0.201378	0.392762	-0.336033
UBE4A	-1.1153	-0.768077	-1.02715	-0.0920864	-0.258061	0.181672	-1.20618	-1.32645	-1.60433	-0.27347	-0.922942	0.411378	-0.999795	-0.74213	-1.0009	-1.32128	0.0414287	-0.248487	-0.279466	0.0517936	0.31642	-2.33398	-0.38994	-1.21808	-1.05362	-0.220379	-0.501565	-1.36394	-0.669911	-0.46729	-0.689085	-0.357344	-0.692269	0.200907	-0.252306	-0.268745	-0.765403	0.0906987	-0.130142	0.699357	1.13131	-0.00552006	1.44993	0.415036	0.105902	-0.154567	-0.282054	-0.238346	-0.126149
LAMC1	-0.291585	-0.576679	-0.515668	0.21485	0.590219	0.590747	-0.349591	-0.389374	-0.341664	0.846791	0.64382	0.193749	-0.0563369	-0.0671941	0.583467	-0.371632	-0.106069	-0.00661343	-0.36066	-0.222295	-0.240386	0.180254	0.0236494	-0.283967	0.0445259	0.340129	0.305054	-0.297776	-0.18161	-0.738283	0.349758	0.53927	0.518815	-0.480952	-0.301894	-0.461735	-0.450389	-0.134893	-0.0699998	-0.934661	-0.219983	-0.397304	0.161016	0.415291	-0.0915527	0.293501	0.341245	0.263614	0.129469
TMEM109	0.142982	0.157325	0.0669114	0.223174	0.143698	-0.12307	-0.0683846	-0.107423	-0.305821	-0.0459674	0.362515	0.080318	0.697025	0.171195	0.779045	-0.0942529	-0.259512	0.0511375	-0.0896984	-0.0139699	-0.0593062	-0.191262	-0.284195	-0.346445	-0.31215	-0.0926535	-0.219197	-0.265119	-0.376236	-0.353857	0.148263	-0.0703385	0.110517	-0.290172	0.044299	-0.167267	-0.508612	-0.466152	-0.511414	-0.172381	-0.403182	-0.0236435	0.165058	0.181906	0.438208	0.414397	0.370147	0.238198	0.44929
LRBA	0.721866	0.503258	0.568933	0.477407	-0.429705	-0.0812189	0.321522	0.0539237	0.139061	-0.168249	0.109905	-0.0923831	0.694022	0.913784	0.618842	0.171531	0.583198	0.586233	-0.270519	-0.228914	-0.799064	-0.323653	-0.384588	-0.382925	-0.0802917	0.158138	0.169199	-0.35666	-0.540835	0.0181358	-0.187412	-0.401962	0.0678324	-0.133228	-0.603565	-0.467277	-0.302781	-0.560617	-0.455561	-0.249884	-0.127338	-0.245358	-0.74345	-0.738136	-0.704124	0.0234273	-0.285093	-0.0544833	0.225967
PITPNA	0.385515	-0.552576	-2.19691	1.08604	0.902619	-0.513537	-0.35085	0.141966	-1.64399	-0.0482513	0.0685236	-0.0927406	-1.1402	-2.26922	-0.341689	-0.207272	-0.419587	-0.437731	-0.989449	-0.401395	0.114693	-1.01899	-1.54362	0.399124	-1.47111	-0.129966	-0.0323948	-0.294453	-1.92996	-0.573312	0.0908008	-0.194759	1.63095	-0.646425	-0.981083	-2.44562	-0.241126	-0.829787	-1.70778	-0.414514	-1.27482	-1.09078	0.550183	0.359813	0.752699	-1.31077	-1.48885	-1.69983	-0.572119
ARL6IP5	-0.525099	-0.707395	-1.56846	1.27042	0.89012	1.60404	0.888069	0.439453	0.565529	-0.30055	-0.230369	-0.824517	0.732231	1.18245	1.27321	0.016115	0.606208	0.663824	0.737822	1.1018	0.878807	0.336746	0.108749	1.17819	-0.1478	-0.0604177	-0.579858	0.259519	0.539257	0.17028	1.41179	1.28048	0.483185	0.311097	0.0482293	-0.0668465	-0.862014	-0.740447	-1.21566	-0.539041	-0.852024	-0.581856	-0.0344536	0.225556	0.444883	-0.054418	-0.199059	0.160138	-1.04801
SRPRB	-0.64806	-0.855076	-0.656715	-0.721799	-1.25304	-1.5697	-0.211221	-0.410749	0.124311	-0.986924	-0.387944	0.466245	-0.118029	-0.919138	-0.611657	0.349257	-0.131988	-0.0994182	-1.27917	-1.55143	-1.08198	-0.759475	-1.16848	-1.09004	-1.2172	-1.33065	-1.47651	-0.282373	-0.732779	-0.55453	-1.20421	-1.13109	-0.944591	-1.05987	-0.874065	-1.00804	-0.451301	-0.0974361	-0.164905	-0.91293	-1.49156	-1.44575	-1.05301	-1.14894	-0.931786	-1.24094	-1.21237	-1.237	-1.21658
FAM98B	0.452737	0.595323	-0.05504	1.20595	1.18431	1.09109	-0.0425384	0.57251	-0.343383	1.73239	1.7524	1.32816	-0.561249	-0.817556	-0.866107	-0.226337	-0.410724	-0.862083	-0.641308	-0.554731	-0.745312	-0.828262	-0.977098	-0.84186	-0.781752	-0.761863	-0.745862	-0.947751	-0.982864	-1.26764	-0.576496	-0.696772	-0.370112	-0.572604	-0.516615	-0.372479	-0.927254	-1.00435	-0.824614	0.562108	0.348902	0.568928	0.835142	1.14822	1.10788	0.257565	-0.051753	-0.10913	0.306162
ACADS	1.20608	0.821892	0.638626	0.199648	0.112121	0.610872	0.502375	2.03112	1.65186	-0.287298	-0.324567	-0.00694362	0.924362	1.07224	1.79311	0.915279	0.587935	0.472503	-0.666174	-0.817537	-0.537273	-0.896659	-0.20366	-0.474319	-1.47868	-0.849939	-1.58959	-2.16704	-1.96751	-2.48363	0.846099	0.261932	0.479996	-1.7446	-1.82165	-1.82113	-1.65392	-1.92487	-1.88861	-1.02832	-1.17723	-1.41169	-0.595288	-0.814163	-0.561259	-0.158599	0.0183899	-0.522665	-0.54561
PCNP	-0.312704	-0.112774	-0.138428	-1.20841	-1.38254	-1.35282	-0.792462	-1.3743	-1.28328	-0.45815	-0.0323596	-0.0320782	-1.10338	-0.861717	-0.983588	-0.915838	-0.902754	-0.586104	1.17099	0.830313	0.92026	-0.192836	0.174984	0.281495	1.32923	0.147168	0.188901	1.40315	1.55514	1.53417	0.560036	0.238503	0.540776	0.993692	1.0529	1.1192	1.90901	2.03987	1.84271	1.21073	1.09385	0.981518	1.00197	0.875127	0.952719	1.45377	1.19608	1.39227	1.17722
MACF1	-1.57583	-0.0658405	-0.834504	-0.682393	-0.361777	-0.758869	-0.292234	-1.18733	-0.441702	-0.2929	0.73434	-0.200545	-0.0033006	-0.185996	-0.805504	-0.887706	-0.443557	-0.415379	0.14577	0.162657	0.164086	-0.329199	-0.373559	-0.388037	0.618707	-0.369954	-0.691583	0.361422	-0.400294	0.620408	-0.282082	-0.359315	-1.61979	0.53543	0.275597	-0.105558	-0.945535	-0.473358	-1.03137	1.01776	1.1535	1.33678	0.808694	1.13489	2.43469	-0.137228	-1.73068	-0.999246	-1.13289
ATIC	0.505962	0.517952	0.0886024	0.618793	0.612417	0.577588	0.630563	0.575726	0.417056	1.07035	0.551133	0.317813	0.813159	1.11425	0.740559	0.142398	0.180533	0.364237	-0.855259	-0.570526	-0.452692	-0.655572	-0.700492	-0.310525	-0.812495	-1.18684	-0.722968	-0.777774	-0.820363	-0.248752	-0.943671	-0.505254	-0.597893	-0.807418	-0.619315	-0.520754	-1.10459	-0.686184	-0.606932	-0.653685	-0.128678	-0.152682	-0.720014	-0.561602	-0.518974	-0.836195	-0.790873	-0.756408	-0.815184
DNAJC11	1.19905	0.958609	1.09524	0.320457	0.949834	1.09068	0.965325	0.569363	0.221951	0.0998114	-0.617845	-0.901855	1.29165	1.31596	0.885021	0.840585	1.35213	1.03276	-0.0832173	0.400651	0.51073	-0.213547	-0.107167	0.936612	-0.468804	0.405071	0.774769	-0.651594	-0.851527	-1.53507	-0.276605	0.238692	0.444869	-0.914116	-1.16476	-1.09939	-0.279445	-0.879959	-0.180606	-0.953577	-0.427964	-0.448124	-0.985156	-1.31607	-1.07943	-0.334542	0.0547189	-0.414032	-0.720785
ASMTL	-0.383537	-0.356509	-0.210045	0.163829	-0.220324	-0.101543	0.0225859	0.618464	0.424604	0.443693	0.520832	0.563809	0.491069	-0.729449	-0.270908	-0.079607	-1.41107	-0.248932	-0.844078	-0.570198	-1.4694	-1.30133	-1.34908	-0.763529	-1.80193	-1.06089	-1.19602	-0.691786	-0.626663	-0.73857	-0.589126	-1.0067	-1.76205	-0.949068	-1.26429	-0.989822	-0.266221	-0.194901	-0.00899568	-0.750729	-0.850321	-0.836823	-0.643402	-1.89726	-0.865204	-0.250572	-0.417889	-0.601981	-0.328509
ADPRHL2	-0.00663521	-0.0462226	-0.18503	0.00874448	-0.106174	-0.246379	0.537424	0.447126	0.658799	-0.558909	-0.679244	-0.792511	0.37354	0.353259	0.236951	0.990099	1.04413	1.03424	-0.527071	-0.356644	-0.517873	0.27017	0.419037	0.42867	-0.578253	-0.784605	-1.00425	-1.55993	-2.38801	-1.70728	-1.49327	-1.67422	-1.22778	0.249961	-0.160812	0.336569	-0.236246	-0.0212915	0.0290005	-1.1632	-0.9769	-1.08871	-0.760206	-0.917953	-1.18184	-0.430938	-0.308257	-0.447167	-0.708995
PSMB1	-0.062486	0.0152271	0.0401659	-0.951066	-1.02893	-1.00845	-0.162997	0.240354	0.199987	-0.439661	-0.188406	-0.071763	0.0815379	-0.0159929	-0.216502	-0.076098	-0.292389	-0.254309	-0.502215	-0.461235	-0.454168	-0.71474	-0.534943	-0.612442	-0.454643	-0.585357	-0.535808	-0.468247	-0.653609	-0.478961	0.21731	-0.166105	-0.0334096	-0.540826	-0.646274	-0.332557	-0.25884	-0.584708	-0.292325	-0.239527	-0.133785	-0.350219	-0.467274	-0.55951	-0.561732	0.0875185	0.251551	-0.11859	-0.151327
FAF2	0.445398	0.362984	0.805497	1.8578	2.15804	2.01863	0.46997	0.414737	0.0821332	0.203243	-0.23833	-0.23857	0.00548819	0.501504	-0.861513	-0.912978	-2.82372	-2.60584	-0.175523	0.238961	0.181984	0.341915	-0.391354	-1.95361	-0.0479736	0.0102493	-1.64201	0.424297	-0.00540677	0.164857	-0.821474	-0.970494	-2.19081	-0.310834	0.0774654	-0.761517	-0.547923	-2.11037	-3.78843	-0.169539	0.0522979	-0.376118	-0.285432	0.0289427	-0.0504497	-0.534498	-0.334203	-0.524457	-0.382439
USP5	-0.266013	-0.00612881	-0.548616	1.05029	-0.626034	0.111655	0.137248	-0.477175	-0.390077	-0.668461	-1.3406	-0.961366	0.0410125	0.771036	0.6185	-0.283647	0.368638	-0.512164	-0.604193	0.390589	-0.245911	-0.649095	0.110053	0.351797	-0.48807	-0.656451	-0.944818	0.388539	0.195186	-0.701068	-0.752305	-1.28885	-0.788907	-0.67565	-0.479579	-0.119281	0.181715	-0.859419	0.471661	0.171164	-0.39778	-0.276055	-0.122301	0.368807	-0.0223135	-0.672014	-0.81139	-0.737677	0.13935
UFM1	1.10404	1.83948	1.69932	1.24366	0.073773	0.929251	1.58242	0.850464	0.914577	-0.337921	0.555759	-0.866746	1.10691	1.59874	1.3035	1.97223	1.75751	1.71305	0.140601	0.264747	-0.34028	-0.687254	1.0118	0.84751	-0.107689	-0.109445	-0.676501	0.765888	-0.577545	-1.61053	1.02904	0.458715	1.51379	-0.599909	-0.793429	-0.298868	-0.806949	-0.232364	-1.84832	-1.83353	-1.65458	-1.39477	-1.0869	-1.19344	-0.641913	0.261861	0.384925	0.428366	-0.439699
MTPN	-0.469477	-0.206099	0.139265	-1.14091	-0.911753	-1.07054	-0.770402	1.11959	0.410135	0.381086	0.6506	0.665377	-0.247393	-0.790914	-0.77807	-0.243299	-0.879022	-0.628758	0.261845	0.215774	0.193057	0.223026	0.0475275	0.154947	0.159795	0.406713	0.197788	-0.238249	-0.162588	-0.0555716	0.579634	0.396769	0.577009	0.455433	0.743093	0.763946	0.324554	0.134258	-0.0876839	0.122893	0.00444711	0.193213	0.321989	0.312947	0.203749	0.933031	1.03248	0.61276	-0.0170032
HSPA8	-0.51643	-0.59293	-0.559325	-1.1483	-1.27836	-0.852097	-0.181424	-0.263085	-0.183745	0.339874	0.187206	0.124326	0.288881	0.138532	0.0801057	0.34187	0.413523	0.135029	0.423322	0.186213	0.205153	0.377549	0.129576	0.139268	-0.100818	-0.344288	-0.0780863	0.647112	0.466107	0.815699	0.424399	0.0949412	0.140731	0.782074	0.761446	0.700602	0.178055	0.167877	-0.125572	0.535365	0.619531	0.62335	0.237253	-0.0358944	-0.0838301	0.309455	0.403563	0.223062	0.339035
SET	-0.0809687	-0.0524717	0.15429	0.236772	0.204754	0.309486	-0.0682157	0.353692	0.299507	1.46153	1.7011	1.99222	0.132961	-0.144762	-0.00913906	0.380233	0.0109546	-0.0588447	-0.711177	-0.515451	-0.415697	-0.431074	-0.546911	-0.87424	-0.473928	-0.690727	-0.733109	-0.449689	-0.229188	-0.0932331	-1.00771	-0.934375	-0.862648	-0.403913	-0.433497	-0.0490687	0.347547	-0.166962	-0.0379698	0.000483439	-0.0425647	0.258889	0.52106	0.628605	0.39342	-0.542178	-0.252196	-0.308211	0.215864
HSP90AB1	-0.487233	-0.604482	-0.345332	-0.615169	-0.264662	-0.762413	0.0796649	0.122636	-0.146661	-0.0315513	0.367983	0.403983	0.500748	0.424169	0.678126	0.245291	0.156139	0.134661	0.164159	0.447213	0.215575	0.417331	0.247523	0.632407	0.350395	0.128527	0.528183	0.16567	0.104338	0.330654	0.801801	0.642381	0.414348	0.401944	0.562912	0.586223	0.0761388	-0.0687587	0.265368	0.225486	0.0862845	0.0940711	-0.176633	0.00649473	-0.197285	0.540775	0.786562	0.0752614	-0.160262
ARCN1	-1.18335	-1.09206	-1.10261	-1.55519	-1.26256	-1.15393	-1.64726	-2.06049	-1.86971	-1.2282	-1.07669	-1.06148	-0.972587	-0.316002	-0.91982	-0.892327	-1.01969	-1.02449	0.208021	0.539405	0.177379	0.195108	-0.63416	-0.281543	-0.155217	0.0579102	0.0112848	0.203522	-0.559437	-0.0311896	1.23812	-0.157651	-0.322459	0.195948	-0.231678	0.587742	0.638419	0.224472	-0.281663	1.03924	0.425303	0.568032	0.821114	0.606196	0.415766	0.201572	0.409091	0.0612014	0.507018
RPL35A	-0.856845	-0.836948	-0.78466	-0.321854	-0.819245	-0.541434	-1.18144	-0.625067	-0.447419	-0.771523	-0.678857	-0.338067	-1.1399	-1.47691	-1.64902	-0.536636	-1.07909	-0.897655	-0.16265	-0.0251619	-0.0709767	-0.461755	-0.571084	-0.485349	0.079354	0.171342	0.743638	0.808822	1.23767	0.665511	1.04005	0.989089	1.27329	-1.07036	-0.820481	-0.769244	-0.410831	-0.701098	0.0575784	0.462229	0.0643317	0.0416244	2.42024	2.42166	2.33659	0.0104061	0.190253	0.155687	0.79197
TWF1	-0.245263	-0.416286	-0.697291	-0.0255704	1.77401	-0.341819	2.4298	1.68463	-1.30319	3.1596	-0.397389	1.25849	0.0227906	0.156484	0.32035	-0.849694	-0.321608	-0.630517	-0.747602	-0.438472	-0.94983	-1.03718	-0.834935	-0.909508	-1.10998	-0.960579	-1.553	-0.414354	-0.577968	1.48291	-0.622472	-1.01476	-0.550391	-0.656189	-1.12038	-0.830961	-0.718992	-1.46364	-0.772634	-0.902674	-0.940241	2.3777	1.7232	1.19226	1.13145	0.83041	0.711923	-0.60457	2.23063
HNRNPH3	-0.331962	-0.156914	-0.49554	-1.11605	-1.00403	-0.950671	-0.426012	-0.525763	-0.631581	-0.554843	-0.215045	-0.441692	-0.381492	-0.225618	-0.60309	0.549171	1.04914	1.5257	0.0305701	-0.344075	-0.298852	0.913823	0.781482	0.799217	-0.665706	-0.589014	-0.693462	-0.280516	0.0876034	0.0916976	0.201308	0.445442	0.390906	0.0767256	0.104315	0.788254	0.476637	0.0188438	-0.0226073	0.0941314	0.131866	-0.100744	-0.955594	-0.81501	-0.88654	-0.404501	-0.588389	-0.419201	-0.35226
ELOB	0.555022	0.256917	0.597251	0.182165	-0.0226168	-0.0772625	0.707804	0.739522	0.52211	0.573603	0.58312	0.561371	0.957922	0.569152	0.558532	0.618324	0.408347	0.457761	0.0596489	0.215391	-0.219736	-0.135108	-0.310053	-0.125698	0.1286	-0.126702	-0.113863	-0.221657	-0.160052	0.136921	-0.927035	-0.313862	-0.286688	-0.130799	0.175671	-0.0916856	0.0530921	-0.91432	-0.375449	0.370094	0.458858	0.298126	0.0985439	-0.156545	0.555865	0.10666	-0.107856	0.325908	0.0819149
CCT7	-0.350283	-0.462576	-0.480635	0.18067	-0.403128	-0.66468	-0.123459	0.0904661	-0.307869	-0.313708	0.148333	0.038615	-0.28068	0.185447	0.929021	0.072235	0.342495	0.274935	0.323555	0.038654	0.438134	0.104276	0.405222	0.359557	0.390776	0.131911	-0.0419875	-0.089596	0.181853	0.199415	0.35323	0.242025	0.46649	0.312883	0.841502	0.393847	0.149758	-0.479316	-0.567062	-0.281682	0.258036	-0.37467	0.0650974	0.205681	-0.141675	-0.200138	-0.272697	-0.774497	-0.807985
NAMPT	0.21867	-0.0905849	-0.0553142	-0.0107093	0.0719995	-0.381633	0.28811	0.21176	0.274363	-0.655769	-0.415644	-0.487543	0.987295	0.480514	0.875977	0.844707	0.756968	0.92393	-0.021223	-0.0759207	-0.250917	0.520209	0.66891	0.635962	-0.849829	-0.374703	0.00954758	-1.00477	-0.644498	-1.09877	0.0855765	-0.0459227	0.0295084	-0.661722	-0.699299	-0.753809	-1.20898	-1.272	-1.87019	-0.340881	-0.47438	-0.621622	-0.22402	-0.444564	-0.402523	-0.205054	-0.22215	-0.39125	-0.381951
CAPZB	0.757163	0.933893	0.638547	0.181405	0.101095	0.426504	1.11826	1.01597	0.631414	2.34	1.71735	2.61098	1.63284	0.826334	0.360041	0.805008	0.307299	0.0169052	-0.176293	-0.124688	-0.536869	0.110584	-1.00093	-0.221009	0.221251	-0.205833	-0.0315764	-0.425261	0.098201	0.125284	-0.29043	-0.7705	-0.22446	-0.340691	0.0378769	0.0529938	0.128258	-0.366351	0.324612	-0.913975	-0.235867	-0.160258	-0.533173	-0.346204	-0.0634353	0.0465681	-0.261405	-0.259729	0.0243921
YKT6	-0.222733	-0.29867	-0.438232	0.469577	0.224932	0.328798	0.332872	0.313541	0.114376	0.146904	0.624586	0.346239	0.244	0.338392	0.342845	0.0451143	0.0232724	-0.00232059	-0.882074	-0.901523	-0.966649	-1.04777	-0.669352	-0.745883	-0.821012	-0.645304	-0.518781	-1.00834	-0.913537	-0.741524	-0.902952	-0.80087	-0.750526	-0.81052	-0.660246	-0.834266	-0.129658	-0.0207305	-0.0944564	-0.827973	-0.834059	-0.858055	-0.610533	-0.600649	-0.642712	-0.673052	-0.811638	-0.690289	-0.71892
ANXA7	-0.529686	-0.515562	-0.397352	-1.01791	-1.19186	-1.02434	-0.718606	-0.103899	-0.611283	0.201735	0.499689	0.313368	-0.556973	-0.717357	-0.503185	-0.310936	-0.63176	-0.450538	-0.127121	-0.113408	0.0284604	0.226776	-0.586719	-0.347406	-0.564139	-0.301091	0.0701812	-0.110591	-0.289818	-0.428856	0.121926	-0.286	-0.137362	0.444397	0.188357	0.163153	-0.232571	0.0919038	-0.151577	0.612776	0.367446	0.297059	0.448103	0.918787	0.379236	-0.103196	0.071843	0.244298	-0.11015
ATP2A2	0.278602	0.567781	0.560361	2.21373	2.54294	3.26552	0.353127	-0.262291	0.534363	1.22293	0.195781	-0.284451	-0.814212	0.0888898	-0.585831	-0.64797	-0.657646	-0.286846	-1.40381	-1.81117	-0.819323	-1.1734	-1.36125	-1.23519	-0.546596	-0.836202	-0.511625	-0.369672	-1.31111	-0.636335	-0.720796	-0.385825	-1.06666	-0.893826	-0.880287	-1.05268	0.496156	0.398374	1.25252	-1.2711	-0.395871	-0.530197	0.123297	-0.389059	-0.143048	-0.943091	-0.64408	-0.35077	0.511959
CD44	-0.138132	-0.953031	-0.406444	0.269437	0.271239	0.10858	-1.04977	-0.627472	-0.241927	1.21466	1.06225	0.841224	-0.160308	-0.541534	-0.385877	-0.133106	-0.785594	0.0381538	-1.26369	-1.17519	-1.33893	-1.13936	-1.45159	-0.704195	-0.741541	-0.785653	-0.896354	-0.322603	-0.724174	-0.371882	-0.510827	-1.27665	-0.804234	-0.587748	-1.65311	-0.919336	-0.420492	-0.228873	-0.00483445	-0.262774	-0.477496	-0.108363	-0.602936	-0.151707	-0.475339	-0.328341	-0.424816	-0.857799	0.155101
ILF2	0.82478	0.437844	0.428767	1.05731	0.281301	0.261712	0.537324	1.15477	0.6251	-0.0658807	-0.0125526	0.0252124	0.730467	0.824838	1.08512	1.50932	1.53049	1.29744	-0.618354	-0.794866	-0.331899	-0.249291	-0.053373	0.00954466	-0.688542	-0.318568	0.164335	-0.209174	-0.964265	-0.685895	0.231684	0.219912	0.042004	-0.635704	-0.631881	-0.912862	-1.24206	-1.74846	-1.9812	-0.45066	0.328799	-0.552259	-0.403594	-0.0454878	0.482415	-0.543963	-0.345435	-0.243854	0.0275399
NDUFA13	1.17638	1.13578	1.38387	1.07191	0.849424	0.751723	0.0876096	0.269443	-0.0929274	0.985307	0.61983	0.190348	0.16508	0.20919	-0.124768	0.503991	0.589929	0.759861	-0.0163021	-0.0940214	-0.333484	0.302512	0.0752388	0.292351	-0.823515	-0.179428	0.154097	-1.13225	-1.17032	-1.49852	0.193635	-0.0261465	-0.279714	0.316856	0.180881	0.365345	-1.41492	-1.08762	-1.83193	0.535078	0.436024	0.523209	0.785269	0.879401	0.550741	0.162292	0.031444	0.0611966	-0.102144
SUGP2	0.299645	0.382466	0.5239	-0.694868	-0.666142	-0.472211	0.145841	0.452124	0.472311	-0.389338	-0.569359	-0.0405754	-0.366	-0.426638	-0.418183	0.437365	-0.268076	0.220488	0.0739091	-0.0278879	0.0212668	0.541151	0.0989879	0.227719	0.00545793	-0.224634	-0.116729	0.0523217	-0.131825	-0.0304675	0.685393	0.536588	0.365451	0.874055	0.573254	0.392821	-0.266723	-0.548435	-0.372944	0.249081	-0.0262888	0.0857011	-0.23074	-0.178178	-0.335776	0.177328	0.168711	0.167993	0.168383
PAFAH1B2	-0.250764	0.0797223	0.279173	0.0836666	0.282447	0.761516	0.480688	-0.448772	-0.275445	-1.00517	0.37949	0.35672	1.64222	2.31268	2.48932	0.830652	1.02365	2.27724	-0.997394	-0.276147	-0.44478	-1.37359	0.109567	-0.307564	-0.470663	0.498931	0.118961	-1.51575	-1.76202	-1.07029	-0.429208	-0.624514	-0.30203	-1.31193	-0.052594	-0.874749	-1.28187	-1.22625	-0.953078	-0.969452	-1.07945	-1.06663	0.324894	0.280384	0.635056	-0.659885	-1.14359	-0.877185	-0.458287
PPA1	1.21001	0.976716	0.808732	-0.151838	0.276355	0.742261	1.78709	1.70321	0.855993	0.464501	1.06625	0.0755957	1.41731	1.3248	1.03529	1.09521	1.42503	1.90301	-0.157966	0.232704	0.0795091	0.437403	1.00438	1.30401	-0.168312	0.558709	0.437626	-1.35385	-2.01842	-1.56373	0.570611	0.389469	0.255024	-0.59386	-0.106387	-0.526245	-0.57534	-0.632072	-1.15343	-1.43551	-1.01838	-1.4996	-0.805983	-1.43244	-0.788895	-0.0217001	-0.0917768	-0.237516	-0.88239
EIF5A	0.908151	0.283104	0.325875	1.44086	1.22127	1.32715	0.471739	0.515044	0.53144	0.723953	0.665419	1.21194	0.693836	0.285034	1.27507	1.01932	1.73168	1.28563	-0.581966	0.584618	0.0840195	0.976102	0.766089	0.579394	-0.134931	0.36107	0.218043	-0.197695	-0.0852448	-0.0919776	0.0633142	0.0758345	-0.376963	-0.0275244	0.366431	0.690692	-0.694661	-0.896284	-0.350936	-0.430924	-0.30338	-0.26401	0.0679462	-0.17779	0.567284	-0.443783	-0.404856	-0.141948	-0.774414
HDLBP	-0.95515	-1.04445	-1.42424	-0.657194	-0.195613	-0.646562	-1.05157	0.165591	-1.15823	-0.434057	-1.00333	0.232418	-1.50039	-1.16668	-1.42936	0.742438	-0.0735506	-0.267709	0.390193	0.956055	0.488147	0.543363	-0.104934	-0.210551	0.14257	0.143923	0.168001	0.356986	0.253283	0.216348	-0.000360291	0.112761	0.385814	0.66176	0.577446	0.320922	0.394422	0.540272	0.295663	0.492676	0.279571	0.905455	-0.325244	-0.162554	1.16574	0.356517	0.445669	0.683038	0.872022
SSR4	0.746228	0.522783	0.36369	-0.197911	-0.322452	-0.34104	0.629776	0.707372	0.547193	0.170774	0.535325	0.150519	1.05152	0.99616	1.19824	0.884761	0.705569	0.876515	-0.215721	-0.125516	-0.23549	-0.260137	0.148393	0.475331	-0.320717	0.141046	0.057543	-0.212283	0.00439837	0.148276	0.465036	0.404231	0.317519	0.143348	0.123499	0.193759	-0.143092	-0.500741	-0.0887754	-0.670272	-0.262387	-0.511351	0.543322	0.549526	0.885774	0.399933	0.530167	0.488326	-0.116474
STIP1	0.225563	0.50716	0.401005	-0.810378	-0.214235	-0.603431	0.672843	0.3233	0.125139	-0.466583	-0.740101	-0.512939	0.410755	0.486412	0.254401	0.494922	1.03891	0.862919	0.404687	-0.498814	-0.105701	-0.406676	0.159136	-0.177503	0.57928	-0.305954	0.276694	-0.44872	-0.363537	-0.859893	0.831027	0.761913	0.30261	-0.0478035	-0.59488	-0.610746	0.0775307	-0.325	-0.235217	-0.71421	-0.887896	-0.867915	-0.331272	-0.315967	-0.813461	0.392288	0.418259	0.486493	-0.595489
RPS16	0.542052	0.476522	-0.0103447	-1.74443	-0.650839	-0.241538	0.121597	0.289265	0.51466	-0.177677	-0.260022	-0.0267721	0.587411	0.314735	0.561974	0.871236	0.39191	0.152634	-0.331259	-0.732233	-0.654921	0.18418	-0.223425	-0.135171	-1.09275	-1.27913	-1.19193	-3.01255	-1.8603	-2.07929	0.8064	0.464704	0.376418	0.245297	-0.0741923	-0.113882	-0.955795	-0.872582	-1.23155	0.285187	-0.530465	-0.328133	0.439963	-0.0162203	0.7378	0.654927	0.234181	0.192363	-0.0849215
PSMD6	0.73805	0.369174	-0.0592742	-0.76217	-0.121996	-0.336962	-0.412063	0.486695	-0.0681254	0.914722	0.973841	0.49317	0.159066	0.23846	0.0854893	0.681642	-0.101637	0.55044	-0.31399	-0.355391	-0.226745	-0.156659	0.0739298	-0.16117	-0.0876956	-0.0594338	-0.215779	-0.29552	-0.606684	-0.780199	0.0673207	-0.247529	-0.0339273	-0.478178	-0.785827	0.0442014	-0.759399	-0.561434	-0.919457	0.280692	0.347947	0.436846	0.368551	-0.0111638	0.176659	-0.50419	0.486923	-0.205327	0.37443
CHMP6	0.608452	0.358291	0.390402	-0.336041	0.16868	0.0817419	0.383852	1.17934	1.74533	0.963972	0.673439	1.00527	-0.144729	-0.160987	-0.376404	0.60195	-0.0360562	-0.182464	-0.135398	-0.363315	0.098393	-0.942444	-0.654605	-0.888304	-0.08719	-0.234065	-0.570585	0.0665834	-0.0643663	0.309126	-0.0354844	0.0558088	0.026999	0.333714	0.188877	0.248994	-0.111443	-0.229226	-0.540201	0.0854812	0.0775875	0.0490873	0.303563	0.0456855	-0.0366485	0.16671	0.257788	0.111839	0.364365
CSDE1	-1.10767	-0.800735	-0.647527	-1.50342	-1.02071	-1.0304	-0.357231	-1.25192	-0.429633	-0.70173	-1.21107	-0.700145	-0.832373	-0.422218	-0.719809	-1.20224	-0.852167	-0.905325	-0.693337	-0.644958	-0.506702	-0.413144	-0.441542	-0.53127	-0.410362	0.078148	0.140708	-0.0614899	0.163878	0.350048	0.756609	-0.0855101	0.296485	0.602111	-0.280825	0.0131527	0.0673708	-0.625006	-0.787131	1.45579	0.691894	0.840259	1.7016	1.5123	2.02329	0.0564028	0.379925	0.671464	0.263072
RAB7A	0.931601	0.698586	0.751922	0.328686	-0.30302	0.188671	0.750974	0.890052	0.591861	-0.0849882	0.0851826	0.00156059	1.03639	0.910118	0.59459	1.15473	1.16278	1.08939	-0.00470289	-0.00885676	-0.304852	0.124877	-0.0147115	-0.100789	0.0859105	0.137602	0.0728881	-0.156814	-0.228673	-0.200803	-0.173489	-0.166002	0.105365	0.226351	-0.112019	0.0569928	-0.413223	-0.427848	-0.360097	-0.356032	-0.436067	-0.531861	0.109632	-0.0939172	0.173196	-0.0527645	0.00391878	-0.0237014	-0.479422
ALG5	0.649987	0.767019	0.666293	-0.279748	-0.173216	-0.0492946	0.697025	0.909027	0.850737	0.165298	0.563859	0.46747	0.522829	0.195486	0.505801	1.09585	0.782394	0.663205	1.03398	1.07908	1.13236	1.18743	1.28573	1.4528	0.989567	1.36379	1.09119	0.326878	0.257173	0.261117	1.42189	1.2832	1.24946	-0.703373	-0.219956	-0.076734	-0.119921	-0.0947198	0.398142	-0.572516	-0.916591	-0.522546	-0.367543	-0.781499	-0.739992	1.19122	1.30017	0.866889	-0.537072
GLO1	0.372586	-0.232897	0.297916	0.280121	0.305614	0.386457	-0.254581	0.137369	0.0931811	0.495712	0.27536	0.364318	0.751458	0.336372	0.742985	-0.0849387	-0.801419	-0.494996	-0.374814	-0.296318	-0.200612	-0.267791	-0.328688	-0.342581	0.0224168	-0.0201147	-0.14263	0.51838	-0.197432	0.344717	0.194888	0.100402	-0.406951	0.0496783	-0.0756514	-0.140306	-0.689795	-0.605671	-0.530939	-0.132046	0.116335	-0.088665	0.282113	0.408354	0.666806	-0.152426	-0.0801065	-0.286028	0.0280554
ATP6V1A	1.49833	1.47809	1.11185	-0.476562	-0.759454	-0.825852	0.831938	1.31163	1.37617	0.391415	-0.95504	0.188509	1.28347	1.48219	1.40959	1.07523	1.25963	1.56801	0.504184	0.526711	0.476666	0.837917	0.909952	0.808531	0.564507	0.583785	0.338589	0.53407	0.405391	0.39496	1.07194	0.894504	0.469654	0.745518	0.642398	0.934327	0.174947	0.0483829	0.0685551	0.228651	-0.183266	-0.137084	-0.511799	-0.598136	-0.590602	0.537919	0.70362	0.728816	-0.334867
HNRNPL	-0.353247	-0.456798	-0.411586	-1.13584	-1.44696	-1.15042	-0.809432	0.318537	0.280262	-1.05346	0.290796	-0.00647144	-0.852521	-0.36343	-0.80391	-0.333162	-1.36744	-1.20778	-0.592416	-0.738025	-1.47831	-1.13901	-0.985031	-0.988659	-0.583088	-0.220501	-0.228444	-0.396695	-1.01746	-0.55352	-1.44199	-1.25416	-0.773119	-1.55036	0.453189	0.152967	0.593626	0.327164	0.393585	1.39743	0.302722	0.519728	0.373095	-0.69637	-0.489861	-0.901513	0.280129	-0.541634	0.341108
NAXE	1.21408	1.28942	0.896066	0.924876	0.491868	0.99088	0.247925	1.19685	-0.116147	-0.598078	1.22798	-1.58813	1.93198	0.682936	1.4311	2.04192	1.23396	1.14783	-0.366569	-0.73526	-0.732115	0.398484	0.0486046	-0.658087	-0.825594	1.03484	0.923805	-0.295822	-1.55677	-1.14642	-0.357096	0.437733	0.289776	-0.801837	-0.553097	-1.25688	-1.6208	-1.74989	-2.06306	-1.31187	-1.44179	-1.26587	-1.0436	-0.934455	0.649964	-0.0938006	0.208261	-0.49454	-0.895187
RPL36	1.0454	0.728512	0.814919	-0.307332	-0.530349	-0.329068	0.68381	1.10055	0.995851	0.872748	0.965087	1.30803	0.350404	0.154678	0.224988	1.08898	0.58872	0.71477	-0.125605	-0.304499	-0.522938	0.385711	-0.0494575	-0.124552	-0.0894323	-0.384314	-0.288182	0.0362262	0.0832006	0.344478	0.7416	0.572594	0.48063	0.357361	0.0984433	-0.105269	0.0195441	-0.302571	-0.251438	0.37665	0.259679	0.392283	0.294782	0.217511	0.282986	0.796736	0.879242	0.578924	0.399037
AP2M1	0.352795	0.138305	0.256524	-0.248498	-0.376159	-0.293644	0.19926	0.47452	0.797959	0.462599	1.04773	0.302071	0.159547	0.0446512	0.241535	1.00347	0.59129	0.623422	0.460062	0.318679	0.460213	1.00232	0.855704	0.831441	0.755666	0.625189	0.442116	0.7337	1.44708	0.855376	0.147502	0.0325506	0.0806075	0.686035	0.272871	0.368699	0.573824	0.701309	0.909732	0.504002	0.47311	0.45103	-0.0465524	-0.183131	-0.216988	0.251685	0.0683165	0.0200914	0.265928
GNS	0.202949	-0.200395	-0.000638287	0.09516	0.225601	0.20193	-0.212892	0.0049776	0.0636253	0.317539	-0.0371493	0.390889	-0.0575033	0.0988392	-0.0510141	0.791789	0.381509	0.100041	-1.41625	-1.63735	-1.59515	-1.22668	-0.889444	-0.874626	-1.20235	-1.00972	-0.94998	-1.55292	-0.966122	-1.00625	-1.23689	-1.09893	-1.46707	-1.5329	-1.18785	-1.01311	-2.0931	-1.56735	-0.759648	-1.14109	-0.804284	-1.19621	-2.31185	-1.875	-1.65375	-1.98608	-1.38725	-1.37404	-1.4343
AP2A2	0.643718	0.571277	0.140148	1.02271	1.058	0.716099	0.524819	0.183482	0.322577	-0.282477	-0.853403	-0.628448	0.665761	0.78694	1.36944	1.09128	1.13996	0.871993	0.108977	0.179249	0.126288	0.208652	0.662713	0.761853	0.199297	0.815506	0.49323	-0.0420565	0.212008	0.036926	0.0278045	0.00170472	0.335048	-0.144059	0.431928	-0.0185923	-1.06463	-0.81453	-0.98773	0.136046	0.463791	0.269868	-0.499909	-0.317237	0.0607093	-0.174985	-0.398513	-0.264963	-0.410241
MAP2K1	-0.530964	-0.363144	-0.355971	-0.857564	-0.98079	-1.19323	-0.672977	-0.61808	-0.704707	-0.303097	-1.59612	-0.178698	-0.278541	0.135226	-0.419517	-0.0373608	-0.119805	0.0589717	-0.785401	-0.804752	-0.0478056	0.226785	-0.0426751	-0.31049	-0.234675	-0.482778	-0.401138	-0.919198	-0.992245	-1.16057	-0.552026	-0.819335	-0.720334	-0.465132	-0.520459	-0.596631	-1.28963	-1.05093	-0.855518	-0.633508	-0.790604	-0.382026	-1.44372	-0.947165	-1.17298	-0.907859	-1.05646	-0.645303	-0.326636
PABPC1	0.0553718	0.652136	0.39831	0.22123	0.0638324	0.130687	0.371233	0.488526	0.409568	0.820767	0.508639	0.046943	1.1754	1.04315	1.05466	1.28429	1.3405	0.996762	-0.500568	-0.295087	-0.506031	0.277454	0.458741	0.340081	0.0290089	-0.876308	-0.863517	0.130516	0.33339	0.195362	-0.93217	-0.858838	-1.66719	0.0570652	0.0121613	-0.430463	-0.135521	-0.0965915	0.0544162	-0.111711	-0.306209	-0.0317833	-0.76976	-0.734179	-0.705807	-0.327628	-0.739604	-0.848902	-1.27481
COPE	1.09517	0.252538	-0.516287	0.678428	-0.02378	1.16807	0.0551949	1.09319	0.758244	0.145699	2.05382	0.427445	0.0113813	0.515302	0.973807	0.152872	-0.408635	0.685748	-0.0797964	-0.645991	0.242954	-0.686762	-1.0434	-0.762434	-1.46056	-0.527866	-0.777702	-0.898662	-0.963054	-0.738756	-0.705842	-0.152767	-0.292996	-0.674986	-0.961955	-0.762213	-0.870064	-0.80936	-0.952527	-0.809161	-1.42931	-1.41288	-1.2586	-0.315161	0.236209	-0.438709	-0.530348	-1.21884	-2.16008
TMOD3	1.38566	0.949838	0.590951	0.435696	0.343868	0.0290768	0.919094	1.06774	0.836888	0.249911	0.410531	0.376202	0.950144	1.80506	1.55538	0.67449	0.720362	1.00965	-0.00965672	0.129146	0.138154	0.316134	0.712022	0.37474	0.220138	0.449452	0.658643	-0.348068	-0.128707	-0.128429	0.820029	1.00237	0.793427	0.502756	0.455686	0.291763	0.0571081	-0.0455854	-0.259517	-0.334978	-0.267604	-0.147495	-0.817149	-0.959989	-0.331519	0.528402	0.350058	0.55308	-0.602642
PDIA4	-0.119843	-0.525359	-0.408316	-0.981245	-0.638506	-0.460536	-0.656419	-0.294709	-0.418241	0.417604	-0.143447	-0.268808	0.369869	0.264435	0.329459	-0.387757	-0.163067	-0.10846	-0.360864	-0.0350368	-0.339105	-0.98682	-0.680422	-0.666955	-0.0557548	-0.387753	-0.675993	-0.236341	-0.498842	0.0449447	-0.438419	-0.451892	-0.0903647	-0.096239	-0.222347	-0.401849	0.238915	0.0381397	0.302902	-0.73114	-0.218136	-0.613225	-1.11856	-1.23505	-1.51684	-0.437984	-0.384643	0.153839	-0.297657
UBE2H	0.540956	0.933354	0.711749	0.352802	0.443719	0.60248	0.530806	0.665321	0.662884	-0.18554	0.45217	-0.618546	0.074941	-0.0749978	-0.167687	-0.142194	0.222131	0.151813	-1.59243	-0.973257	-1.04733	-1.23451	-0.774392	-0.54145	-1.45754	-0.666055	-1.00124	-1.05582	-0.571898	-0.617008	-0.785313	-0.684298	-0.746496	-1.31924	-0.875418	-0.725078	-0.646685	-0.673128	0.0184344	-0.682523	-0.79987	-0.678729	-1.15117	-0.392594	-0.890877	-0.100175	0.0170936	-0.00746662	0.115183
OLA1	0.967575	1.08847	0.257475	-0.628347	-1.32249	-0.671391	0.135889	0.495648	0.215621	-0.914747	-0.541948	-1.11235	-0.047744	-0.145696	0.312553	0.0477572	0.382797	0.297462	0.775178	0.466811	0.471106	1.05069	1.3826	1.00564	0.527375	0.620224	0.239998	0.960962	1.00003	0.227394	-0.136344	0.251192	-0.311819	0.605559	0.545201	1.1063	-0.0549164	0.084782	0.372606	-0.385445	-0.395	-0.713498	-0.00227558	-0.583132	-0.419849	-0.258943	-0.51689	-0.574953	-0.144654
AKR1C3	0.77233	0.0619886	0.501948	0.180419	0.623589	0.67449	0.688678	1.2662	1.19308	1.41683	1.06212	0.94977	0.964394	1.5327	1.76989	0.274114	-0.669131	0.201533	-0.896636	-0.697657	-0.425805	-1.29754	-1.46454	-1.39741	0.0970574	-0.213592	0.147353	0.157043	-0.466009	0.0870963	0.411083	0.200054	0.0105019	-0.889829	-0.488466	-0.603924	-1.09251	-1.33862	-0.839527	-0.405635	-0.61671	-0.443099	0.386205	0.40059	0.00851257	-0.0335712	-0.417916	-0.566083	-1.31923
LIMS1	0.809293	0.806039	0.987085	-0.650835	-0.162434	-0.274287	0.97243	1.41677	1.43932	0.207818	0.260937	0.560354	1.00969	0.814741	0.919169	0.772176	0.538634	0.695024	-0.252041	-0.224924	-0.0247281	-0.448278	-0.429678	-0.259914	-0.51068	0.0472504	0.254208	-0.579312	-0.11829	-0.117273	-0.298951	-0.255789	-0.148387	-0.336442	0.00420422	0.379829	0.204404	0.117032	0.579477	-0.0349804	0.353987	0.408449	1.12835	1.71741	1.64525	0.381518	0.839414	0.562587	0.958292
SARNP	0.398169	-0.473987	0.61308	0.0327872	0.447154	0.136036	-0.412787	-0.148349	-0.154384	0.634548	0.817322	0.854426	-0.659879	-0.924343	-0.983438	-0.129122	-0.625344	-0.922498	-0.526427	-0.406884	-0.72661	-0.670257	-0.573445	-0.691241	1.08354	0.906898	0.536093	1.44702	1.57107	1.36713	-1.2811	-1.15349	-1.09167	-0.406117	-0.439591	-0.311297	0.383754	0.313226	0.397507	0.579409	0.408878	0.702539	-0.118663	0.091467	-0.375953	0.0625411	-0.299434	-0.302991	-0.028748
SH3GLB1	0.26329	0.0328405	-0.131056	-0.397644	1.22467	0.67773	0.100579	1.03445	0.863981	1.02331	0.255623	1.51259	-0.178843	0.150021	-0.0427658	1.03062	0.0272967	0.0829695	0.193155	-0.0564443	0.489738	0.325771	-1.05854	-0.930863	-0.160199	-0.294319	-0.42946	1.38563	0.602826	0.59621	-0.571573	-0.786537	-0.301339	0.0811521	0.14313	0.0913921	0.338367	0.445803	0.368918	-0.0314471	-0.218388	-0.193034	-1.88449	-1.53443	-2.13361	-0.0908464	-0.523064	0.00771923	-1.68132
TFG	1.04642	-0.041076	0.507772	0.58202	-0.17601	0.409559	-0.0902649	0.741976	0.473975	1.95651	1.75743	1.34598	0.618992	0.365798	0.295007	0.892185	0.345156	0.0223876	-0.652898	0.337037	-0.772011	-0.539259	-1.05313	-1.488	-0.774157	-1.02877	-1.37609	-0.553578	-0.616222	-1.05794	-0.713021	-1.483	-0.519937	-0.592976	-0.0181739	-0.0187647	-1.08517	-0.822319	-1.03823	-0.556294	-0.57676	-0.804219	-0.0932925	-0.0831735	-0.100141	-0.502683	-0.473495	-0.408043	-0.0089037
CTSD	0.546704	-0.326484	0.154666	0.10094	-0.249132	-0.577063	0.613569	0.914428	0.474814	-0.304698	-0.72577	-0.368907	2.35119	2.44713	2.12663	0.499162	0.449269	0.204778	0.30155	0.412854	0.319635	-0.536684	-0.394282	-0.367496	-0.390449	-0.312158	-0.159891	-0.0810158	0.230122	-0.292057	1.1601	1.16106	0.842137	-0.799403	-0.696378	-0.972145	-0.758768	-0.181134	-0.946623	0.661968	0.361003	0.652227	-0.943231	-0.326615	-0.26684	-0.298161	-0.0424663	0.0346728	-0.0318787
UBXN1	-0.120684	0.171863	0.0273081	-0.0825828	-0.172185	0.0573899	0.101707	0.169996	0.0476934	0.0596301	0.475525	0.123196	0.286614	0.515044	0.626373	0.567665	0.423861	0.289416	-1.32168	-0.950643	-1.14532	-0.930227	-0.553146	-0.51423	-0.922778	-0.765913	-0.770493	-0.780376	-0.731336	-0.923595	-0.936037	-0.685231	-0.854375	-1.05537	-1.038	-1.07567	-1.12809	-0.972755	-0.48815	-1.21158	-0.875058	-1.14396	-0.959554	-0.576391	-0.754856	-1.38914	-1.23541	-1.22759	-1.35406
PMM2	0.201226	0.227692	-0.19719	-0.362615	-0.0135139	0.0127796	-0.047856	-0.199053	0.107389	0.933539	0.556402	0.939126	-0.520332	-0.367905	-0.3447	-0.45695	-0.0210548	0.292125	-0.338574	-1.31012	-0.52131	-1.10746	-0.585237	-1.0893	-0.140858	-0.731037	-0.721133	-0.30924	-0.273651	0.499471	-0.530948	-1.2374	-0.38297	-0.324176	-0.762615	-0.351178	-0.0676981	-0.321247	-0.456477	-0.224893	-0.480744	0.18139	0.646103	0.0048416	-0.243008	-0.399981	-0.856106	-0.319917	-0.10028
UBE2D2	0.167087	-0.120865	0.00205167	-0.239059	-0.311408	-0.293553	0.876876	0.998491	0.91239	0.367362	0.111604	0.0180646	0.522867	0.172518	0.340955	1.12017	0.837018	0.812113	0.699945	0.49973	0.567754	0.499512	0.603271	0.626253	-0.0730719	-0.00831173	0.0215243	0.171303	0.478641	0.299317	2.26761	2.16678	2.10596	-0.707202	-0.60681	-0.339294	0.00246431	-0.00355732	0.188387	-0.136515	-0.166441	0.0880008	-0.252499	-0.48844	-0.612953	0.247749	0.208164	0.0614581	-0.0992565
ADSL	0.100555	-1.08853	-0.701534	0.0905473	-0.191879	-0.256769	-1.59591	-1.24851	-1.42004	-1.17334	-0.880846	-1.15908	-1.32948	-0.618786	-0.230806	-0.751179	-1.33057	-0.87729	0.956069	0.830343	0.150135	0.548101	0.42764	0.192266	0.311222	-0.0483957	-0.110797	1.21131	1.28107	0.734297	0.884465	0.849331	1.05579	-0.331698	-0.791049	-0.385195	0.720953	-0.35424	0.225523	-0.468978	-0.269091	-0.44728	-0.00965322	0.0648183	0.127957	-0.50532	-0.392527	-0.396787	0.138956
SEPHS1	-0.428249	0.110296	0.131261	0.642313	-0.814372	-0.761548	-0.20176	1.37662	0.0550506	-0.185618	-0.97489	-1.79892	0.670064	0.65178	0.749176	0.402491	0.436136	0.291408	-0.817567	0.0422365	-0.890234	-0.983961	-0.865117	-0.576864	0.337714	-0.191592	-0.328425	-0.675047	0.498947	-1.03049	-0.990138	-0.61263	-0.551646	-0.882238	-0.854571	-0.365258	-1.76271	-1.39919	-0.270747	-1.50317	-1.37813	-0.548472	-0.280345	0.813907	-1.42215	-1.39266	-0.716164	-0.932251	-1.47992
ARPC3	-0.841287	-1.24008	-1.2748	-0.152546	0.0461366	-0.205328	-1.76408	-2.01667	-1.66489	-0.481383	-0.136528	-0.435254	-1.35752	-1.14546	-0.683809	-1.2685	-1.05877	-1.19208	0.57201	0.431035	-0.182395	-0.0224648	-0.485723	0.165533	0.161772	0.408487	0.543869	0.587075	0.894803	0.824657	0.474049	0.21123	0.1864	0.164204	0.292549	0.0616819	1.09221	0.799401	1.29237	0.265359	0.329453	0.202798	0.285706	0.369114	0.527601	0.497103	0.47748	0.762935	0.335274
G3BP1	0.395248	-0.604315	0.109546	0.796306	0.124285	0.29759	0.227313	0.509727	0.282413	1.4238	0.845916	1.00511	1.45444	0.799634	1.30298	0.839849	0.713745	0.62438	-1.38418	-0.588242	-1.11014	-0.595932	-0.533819	-0.482513	-1.42715	-0.767241	-0.433355	-0.800313	-0.65297	-1.33563	-0.364124	-0.823847	-0.694146	-1.08101	-1.22694	-0.928149	-0.861679	-1.02684	-1.37848	-0.800693	-0.967463	-1.63639	-0.191508	-0.766097	-0.380887	-0.479491	-0.295937	-0.429362	-0.210443
P4HA1	-1.25081	-0.838499	-0.754877	-0.798645	-0.374062	-0.364452	-0.49148	-0.226152	0.274123	-0.350137	-0.687121	-0.209611	-0.256066	-0.334379	-0.994741	-0.263647	-0.245291	-0.0769128	-0.0627622	-0.363458	-0.443278	-0.498042	-0.720652	-0.00418481	-0.0202924	-0.468148	-0.197174	-1.37761	-1.40029	-1.38314	-0.538533	-1.03927	-0.956453	-0.252649	-0.401495	-0.0586896	-1.1644	-0.0423869	-1.1684	-1.10494	-0.475763	-0.144196	-0.0567209	-0.446417	-0.137852	-0.623025	-0.995568	-0.788379	-0.170631
CKAP4	0.270268	0.248748	-0.0327468	0.233019	0.467271	0.482987	-0.380894	-0.474562	-0.435843	0.432453	-0.170396	0.717619	-0.156207	-0.152914	0.0887435	0.306432	-0.131856	0.21561	0.262577	-0.131221	-0.744412	-0.167474	0.2048	-0.508761	-0.471373	0.107535	0.451718	-0.118017	0.612816	0.760667	-0.528007	-0.730906	-0.426326	-0.173591	-0.378469	0.0361192	0.205205	0.141074	0.38885	0.0917584	-0.111602	0.266104	-0.0392671	0.0127864	0.317405	-0.036014	0.460289	0.681405	0.589114
DNAJB11	0.27401	0.465918	0.365025	-0.543448	-0.280225	1.0836	1.28066	0.0829178	0.158298	0.307669	-0.608021	1.96951	0.182946	0.730186	1.32539	0.206097	0.413316	0.323566	-0.215319	-0.994755	-0.527108	-1.14689	-0.366982	-1.4226	-0.332324	0.320571	-0.499148	-0.0907537	-0.288083	-0.160857	-0.318032	-0.312568	0.591693	-0.511073	0.100988	-0.448621	-0.950667	0.732334	0.0888121	-0.585293	-0.532716	0.301707	0.142741	-1.12701	-0.242117	-0.0769738	0.376214	-0.157042	0.211606
PCYOX1	1.24914	1.13604	0.736032	-0.0021278	-0.185892	-0.0806215	1.34843	1.76292	1.46373	-0.508901	-0.897157	-0.43835	0.747565	0.701933	1.15732	1.57428	1.10872	1.15508	-0.0886808	-0.361155	-0.0742683	-0.586802	-0.0802966	-0.188391	0.0786711	-0.4173	-0.474012	-0.186516	-0.482604	-0.145328	-0.226493	-0.193405	-0.336885	-0.33678	-0.202984	-0.163424	-0.904722	-0.944056	-0.549234	-0.543455	-0.99311	-0.814053	-0.515253	0.413972	-0.366843	0.164465	0.294919	0.135969	-0.712486
XRCC5	-0.130521	-0.262858	-0.336706	0.608412	0.936022	0.939813	0.0579586	0.178771	-0.349485	-0.0587096	0.0840928	-0.0353851	0.607901	0.415491	0.601603	0.0181969	0.176353	0.145374	-0.205957	0.0858177	0.0167361	-0.251273	0.107297	0.139128	0.00272016	0.27136	-0.330696	-0.0536049	-0.174198	-0.00725932	-0.171013	-0.489697	-0.702996	-0.717376	-0.495024	-0.559918	-0.673722	-0.576956	-0.490165	-0.289955	-0.0123414	-0.186513	0.469854	0.170102	0.226584	-0.626605	-0.85262	-0.570976	-0.231656
MAP4	-0.335093	-0.780205	-0.740623	-0.193233	-0.124853	-0.225414	-0.0306851	0.278236	0.953289	2.03154	0.908259	2.13813	-0.000258538	-0.802263	-0.365791	0.361117	-0.661155	-0.172732	0.0606824	-0.235045	-0.197125	-0.339255	-0.881359	-0.701354	0.00873752	-0.527835	-0.449377	0.843065	0.739203	0.391139	-0.0947194	0.511908	0.375927	0.0943202	0.587366	0.0510809	0.732792	0.724523	0.539927	0.958155	0.763227	0.784559	1.87518	1.42285	1.54446	-0.202184	-0.335998	-0.425006	0.413527
HYOU1	0.737476	0.350942	0.0882712	1.26821	1.03114	0.76601	-0.565804	0.658013	0.0268409	0.8775	0.224035	0.69864	0.514902	0.53493	1.07785	0.154661	0.897084	0.926546	-0.308025	-0.724795	-0.701525	-0.903793	-0.0402159	0.266734	-0.846463	-0.342163	-0.377708	-0.986002	-0.549911	-0.470263	-0.406575	-0.69811	-0.597627	-0.576779	0.0038952	-0.319789	-1.11244	-1.14142	-1.20201	-0.598309	-1.03377	-0.826301	-0.767384	-0.664939	-0.481743	-1.17252	-0.646453	-0.353252	-0.921984
PCCA	0.424486	0.312584	0.144418	-0.618383	-0.201876	-0.0043291	0.231007	0.21637	-0.214033	-0.145956	-0.436493	-0.378143	0.384789	-0.609123	0.0370716	0.494334	-0.0320901	0.211226	-0.310364	0.293986	-0.0311235	0.724477	0.410981	0.515236	-0.138841	-0.0081168	-0.0678028	-0.274357	-0.296845	-0.426454	0.0697885	-0.239567	-0.191643	-0.254085	-0.469328	-0.473436	-0.707174	-0.300306	-0.187001	-1.20943	-1.27554	-1.35193	-0.971553	-1.02304	-1.24922	-0.0505852	-0.0876015	-0.208811	-0.282524
ANP32E	0.313843	0.179724	-0.0721002	-0.557049	-0.379607	-0.417283	-0.352452	-0.0672617	-0.67728	-1.64001	-0.787054	-1.77361	0.240622	-0.2536	0.127293	0.21333	-0.32417	-0.349091	0.1641	-0.226959	-0.277899	0.196309	0.234123	0.139739	0.129878	0.192404	0.0865498	0.630399	0.332434	-0.210569	-0.392484	-0.48043	-0.766657	0.847957	0.422003	0.347724	0.549431	0.201808	0.606061	0.252533	0.170796	0.11129	0.367204	0.84507	0.500863	0.0281658	0.0390729	-0.100127	0.438554
ASNA1	1.03977	0.592212	0.684138	1.47069	1.55229	0.564814	-0.582045	0.628186	0.285682	0.983788	1.89652	1.03518	0.908391	0.543057	0.978294	0.651457	0.391586	0.351636	-0.953699	-0.625964	-0.762616	-0.852671	-0.908682	-1.19123	-0.447746	-0.225723	-0.982411	-1.13129	-2.4854	-0.766833	-0.858081	-0.364328	-0.333321	-0.39664	-0.956439	-0.846882	-0.102486	-0.444696	-0.0298387	-0.945449	-0.487489	-0.769457	-0.866251	0.483349	-0.0680835	-0.763501	-0.44218	-0.894307	0.26028
CRKL	0.494102	0.451685	0.362342	-0.435055	-0.180804	0.0170427	0.204234	-0.0312224	-0.142914	-0.260275	0.263997	-0.119075	1.03341	0.499253	1.03162	0.549982	0.538668	0.8956	-0.284883	-0.330568	-0.375159	-0.0232559	0.232998	0.291746	-0.594331	-0.373917	-0.0628233	-0.798947	-0.472107	-0.435773	0.0490253	0.149477	-0.219885	-0.454328	-0.375573	-0.451034	-0.499852	-0.330822	-0.209058	-0.396661	-0.28684	-0.390766	0.342585	0.3397	-0.0899853	-0.329307	-0.272871	-0.383038	-0.624761
RAP1B	0.344603	0.334723	0.459756	0.42076	0.714248	0.136462	0.847826	0.879421	0.290423	-0.604691	-1.1289	-0.349097	1.37097	1.16726	0.957169	0.233996	0.645831	0.425449	0.321947	-0.0167108	-0.245005	-0.253248	0.54312	0.6011	0.0816272	0.267742	-0.0353548	0.164917	-0.108782	-0.134918	0.543374	0.251265	-0.186418	0.532685	0.38172	0.135384	-0.00477574	-0.158088	-0.290197	0.273061	0.325464	0.181252	-0.865308	-0.708002	-0.654185	0.310683	-0.0135162	0.129556	-0.0536127
TAGLN2	0.254333	-0.0860423	-0.610981	1.36303	1.21024	1.34448	-0.247698	-0.987856	-0.943528	1.90332	1.3387	1.82983	0.175121	0.380371	0.467958	-0.385304	-0.251617	-0.149581	0.0406126	-0.040904	0.074045	-0.6316	-0.436242	-0.322645	0.122311	0.141141	0.453629	0.801114	1.00148	1.1251	-0.332388	-0.250484	-0.991191	-0.146607	-0.396766	-0.576622	0.0552765	-0.0753809	0.00607635	0.674258	0.279076	0.254646	0.944124	1.07937	1.10236	-1.25208	-1.39654	-0.96757	-0.214128
IDH3B	0.452402	1.62074	1.47532	0.537751	0.342123	0.147392	0.37342	0.555272	0.11497	-0.236517	0.411334	-0.194637	0.53032	0.8699	0.484398	1.20298	0.779365	0.674524	-0.382825	-1.2891	-1.00283	-0.658177	0.18916	-0.0881881	-0.7147	-0.452174	-1.19054	-0.0529282	0.985353	0.0872081	-0.672697	-0.81195	-0.984069	-0.560657	-1.19057	-0.475143	-0.497375	0.397124	-0.310074	-0.699454	0.108691	-0.639318	-0.776188	-0.876822	-0.74913	-1.05181	-0.264689	-0.630159	-0.535926
LRPPRC	0.464187	0.611807	0.65188	-0.165491	-0.226299	-0.328731	0.610261	0.16365	-0.151878	-0.93147	-1.20134	-2.15514	0.445778	0.459885	0.343159	0.470907	0.624825	0.562815	-0.256874	-0.161482	-0.116724	0.147624	0.217031	0.121084	-0.1146	-0.264928	-0.391122	-0.213652	-0.0513782	-0.0284158	0.125456	-0.0957088	-0.21632	-0.00947056	-0.160199	-0.192452	-0.276591	-0.307801	-0.33045	-0.444327	-0.24897	-0.402335	-0.39416	-0.154757	-0.187714	-0.401529	-0.772891	-0.591808	-0.450096
COA6	0.0674346	0.150823	0.427927	0.257033	0.321948	0.202441	-0.409619	0.246075	0.154152	1.0911	1.14571	1.10563	-0.410492	-0.349328	-0.220565	-0.114442	0.264913	-0.50006	-0.415155	-0.61434	-0.560422	-0.176882	-0.437194	-0.375257	0.0786884	-0.0562435	-0.143546	-0.297252	-0.778241	-0.655181	-0.699508	-0.820599	-0.593636	-0.558075	-0.527497	-0.709627	-0.321433	-0.484712	-0.289919	-0.50632	-0.205411	-0.305385	-0.20234	-0.0984741	-0.185275	-0.413572	-0.42372	-0.503597	-0.432473
PCBP2	-0.229136	-0.488169	-0.733807	0.498638	0.207446	-0.459692	-0.643594	0.0374626	-0.231555	0.0333684	0.690627	0.730248	-0.368207	-0.319778	-0.597944	-0.141955	-0.0136447	0.00151629	-0.220607	-0.386204	-0.605168	-1.06559	-1.00762	-0.531427	-0.179725	-0.0487567	0.0903845	0.734217	0.00158612	-0.54314	-0.54624	-0.570871	-0.539837	-0.49218	-0.822013	-0.951335	-0.313687	0.460688	0.603483	-0.125359	-0.142555	-0.0818932	-0.267327	0.424141	-0.0314338	-0.869166	-1.06039	-0.377408	0.125853
HNRNPAB	0.355486	0.375129	0.499247	0.497866	0.286982	0.134136	0.242095	0.113151	0.231068	-0.0741191	-0.240639	0.117513	0.463832	0.378121	0.513776	0.968333	0.00377872	0.336926	-1.14845	-1.11541	-0.926267	-0.7001	-1.09235	-0.688051	-1.18212	-0.440638	-1.04665	-1.22714	-0.281559	-0.907413	-1.09464	-0.943228	-1.31666	-0.449843	-0.0334988	0.0720891	-1.13132	-0.739439	0.197293	-0.121912	0.275382	0.481907	0.342557	0.492896	0.432564	-0.684184	-0.7839	-1.05105	-0.793315
EIF6	0.131556	0.645337	0.145249	-0.357262	-0.292324	-0.519166	0.0783151	1.20046	1.63036	0.945654	0.871345	0.505024	-0.53988	0.380598	0.046612	0.901179	0.734538	0.952273	-0.968378	-0.537003	0.412976	0.601146	-0.531669	-0.123703	-0.0197321	-0.531156	-0.328508	-0.104259	-0.123814	-0.327636	-0.641864	-0.548431	-1.02963	-0.0237788	0.125172	-0.251406	-0.0648913	-0.113401	0.295889	-0.570218	-1.06641	-0.634122	-0.982722	-0.103514	-0.515683	-0.865003	-0.666416	-0.807377	-0.378815
RAD23B	1.22258	0.779946	0.321146	1.51166	0.638903	0.281364	1.70002	1.17506	0.127254	2.1412	0.595855	0.135605	0.645407	0.364745	0.33884	0.142616	0.31832	0.787437	0.495454	0.257002	0.263726	0.0636403	0.338238	-0.112013	-0.41918	-0.302605	-0.408269	-0.240046	-0.593217	-0.717424	-0.267822	-0.165173	0.0189273	0.406333	-0.512131	0.0571121	-0.399741	-0.275309	-0.814995	-0.58299	-1.05139	-0.495579	0.285971	0.410052	0.23229	0.69053	-0.480114	-0.201393	-0.0841714
PSMD7	0.411912	0.823543	0.542121	0.337242	0.351033	0.137221	0.50858	0.452489	0.837274	0.51093	0.20278	0.375577	0.580504	0.316965	1.39106	0.637745	0.325382	0.86333	-0.887247	-0.354576	-0.373601	-0.033591	-0.322786	0.00497306	0.299706	0.15599	0.451025	-0.527403	-0.494147	0.250553	-0.692123	-0.548142	-0.165041	-0.810422	-0.72586	-0.565611	-0.180908	0.544053	0.373999	-1.33058	-1.15196	-1.00006	0.0422566	-0.208303	0.0862063	-0.116553	-0.0208536	0.324632	-0.0974371
CFL1	-0.228321	0.0517802	0.217412	-0.105687	0.269879	0.226717	0.0487218	-0.145482	0.146702	1.92453	1.50364	1.39995	0.0955773	0.64969	0.231079	-0.077358	-0.250292	0.142964	0.266351	0.347233	0.191599	0.371215	0.237905	0.161466	0.592014	0.604355	0.579982	-0.0183334	0.401038	0.818992	0.552126	0.490816	0.513637	0.434837	0.346573	0.739681	0.0760001	-0.250501	0.403149	1.17486	1.01295	1.07126	1.19912	1.16588	1.35334	-0.331905	-0.176464	-0.203451	0.179937
APMAP	0.244895	-0.400776	0.175227	-0.8149	-0.441679	-0.473931	0.447372	0.23319	0.673821	-0.962307	-0.791622	-0.867722	0.581903	0.805682	0.40612	-0.312238	-0.467607	0.176127	-0.762087	-0.524163	-0.580858	-0.977634	-0.60376	-0.611396	-0.722368	-0.546094	-0.982329	-0.661977	-0.763038	-0.73215	-0.579586	-0.830451	-0.653426	-0.867108	-0.907323	-0.606571	-1.42972	-0.986728	-1.48544	0.0954847	0.0747559	0.315568	-0.287035	-0.511361	-0.62716	-0.00923041	0.198565	-0.0487841	0.277493
HSPA5	-0.0244352	0.0600866	0.193894	-2.04208	-1.44113	-1.86086	-0.226328	-0.242674	-0.0622908	0.0253977	1.08068	0.413656	0.339434	0.0427061	0.126779	0.46901	0.171912	0.314268	-0.262481	-0.235846	-0.186644	-0.274178	-0.37133	-0.362553	-0.0384781	-0.169623	-0.135775	0.571	0.0981461	0.222615	0.0426862	-0.32618	-0.0730364	0.487908	0.29444	0.374884	-0.437106	-0.339165	-0.0451836	0.0483234	0.203343	0.0616456	-0.653353	-0.786426	-0.912764	0.112449	0.0345387	0.260844	-0.0446924
LAMTOR5	0.885975	0.822561	0.47676	-0.393595	0.0969291	0.0615881	0.0683447	0.608101	0.0560993	0.816581	0.504634	1.04009	0.830408	0.39172	0.316129	1.29285	1.02093	1.71565	0.186791	-0.244248	-0.259722	0.263527	-0.210288	0.0486076	-0.529046	-0.102183	-0.447806	-0.379159	-0.986395	-0.00477799	0.309835	0.677333	0.0226165	-0.144056	-0.509028	-0.3285	-0.344331	0.00540742	-0.466291	-0.20928	-0.382426	-0.903105	-0.0332686	-0.579519	-0.0667473	0.288591	0.0942791	-0.126247	0.0826098
MOGS	0.621769	0.485014	0.47449	0.115852	-0.204591	0.457915	-0.00688677	0.621964	-0.0204814	-0.319169	0.0189984	-0.724011	0.577426	0.327783	0.44082	0.642367	0.0404313	-0.0672212	-0.588375	-0.271586	-0.471899	-0.336841	-0.215639	-0.359963	-0.726252	-0.609782	0.141974	-0.600026	-0.439193	-0.301416	0.601583	0.613047	0.472198	-0.469977	-0.571038	-0.709986	-0.625872	0.10895	-0.130061	-0.407914	-0.400285	-0.294316	-1.23724	-1.0356	-1.0378	-0.153255	0.00492175	0.12603	-0.476005
LONP1	0.98336	0.797138	0.858909	0.416968	0.276019	0.550169	0.566926	0.48384	0.49123	-0.672281	-0.451548	-1.10497	-0.337263	0.0435677	0.0266912	0.521886	0.751781	0.778544	-0.612608	-0.392146	-0.170388	-0.373913	-0.273555	-0.190406	-0.96723	-0.710373	-1.21022	-1.10856	-0.348053	-1.78463	-0.138314	-0.233302	-0.634541	0.04167	0.00318682	0.0695988	-1.12043	-0.908934	-1.01347	-0.934388	-0.54835	-0.617209	-0.398531	-0.500945	-0.376274	-0.825383	-0.412334	-0.549295	-0.56367
RO60	0.534303	0.0949637	0.420927	0.684042	0.683768	0.874152	0.306765	0.286267	0.0714753	-0.136835	-0.360247	-0.499106	0.50123	0.710059	0.283061	0.137845	-0.132008	0.00450944	-0.606578	0.0523154	0.0761424	-0.49123	-0.503255	-0.326914	-0.672758	-0.154813	-0.880782	0.123205	0.172425	-0.10443	-0.592714	-0.399148	-0.665642	-0.708388	-0.475529	-0.438926	-0.724767	-0.241123	-0.810511	-0.235179	-0.480392	-0.447172	-0.291975	-0.536168	-0.677408	-0.258714	-0.240695	-0.260409	-0.346934
PFAS	-0.347374	0.0955791	0.332782	-0.0800835	-0.432411	-0.122171	0.168765	0.147424	0.562702	-1.06315	-0.205486	0.400015	0.626875	-0.179653	-0.0496971	0.860587	-0.143745	0.103849	-0.151096	-0.347145	-0.927663	-0.541305	-0.374897	-0.0820311	-0.289645	-0.310589	-0.436266	0.0590727	0.647257	0.0705629	-0.225831	-0.149405	-0.156014	-1.22314	-0.906955	-1.09442	-0.855593	-0.880016	-1.03047	-1.0165	-1.37729	-1.29633	-0.896883	-1.62938	-0.352384	-0.405446	-0.543498	-0.13171	-0.310157
GLRX5	0.0209437	0.0609275	0.26416	0.57465	0.366678	0.819738	0.25664	0.167761	0.403661	0.553279	0.671032	0.398844	0.315998	0.0854676	0.39673	0.481031	0.150783	0.243213	-0.73209	-0.70571	-0.569492	-0.559872	-0.421564	-0.528509	-0.326644	-0.332865	-0.414778	-0.373474	-0.582162	-0.501941	-0.521082	-0.491406	-0.37946	-0.68916	-0.715134	-0.886908	-0.602878	-0.450574	-0.114848	-0.520124	-1.04666	-0.461566	-0.150037	0.18848	0.194782	-0.30296	-0.483988	-0.444043	-0.548357
DCTN1	-0.240793	-0.617815	-0.477031	0.138231	-0.524051	-0.334195	-0.168737	-0.330986	-1.29204	0.19319	0.00664542	0.0764569	-0.918368	-0.823164	-0.734638	-0.357259	-1.05771	-0.0200966	0.444853	0.0452108	-0.229579	0.00607552	-0.187681	-0.167596	-0.0724822	-0.244566	-0.0849054	0.452913	0.611416	0.409253	-0.220917	-0.135574	-0.173842	0.0410891	-0.09358	-0.391322	-0.428651	-0.623167	-1.1104	0.347666	-0.0590591	0.39878	0.158774	0.021735	0.764959	0.0166423	0.171395	0.121353	-0.106507
TXNL1	0.694372	-0.616897	0.321584	-1.15376	-1.05687	-0.223113	-0.602722	-0.691996	0.0291762	-0.166253	0.152341	0.507138	-0.354552	-0.872719	-0.426702	-0.0785835	-0.134996	-0.158	-1.26781	-0.92439	-0.93313	-1.06165	-0.316157	-0.556791	0.604515	0.876446	0.519267	-0.8062	-0.31086	0.0726849	-1.04388	-0.813497	-0.647131	0.114008	0.372669	0.15181	-0.258884	-0.055804	-0.214073	0.360744	-0.164537	-0.142099	-0.471861	-0.315006	-0.316675	-0.36294	-0.112553	-0.109654	0.80913
RPL4	0.23276	-0.201275	0.267584	-0.843112	-0.637466	-0.438219	-0.366843	-0.318731	-0.441718	0.350388	0.434789	0.240618	0.682372	0.274851	0.113701	0.052019	-0.0832797	-0.237734	-0.334271	0.118678	0.423639	0.119112	0.240075	0.249509	0.192596	0.430907	0.238552	0.047209	0.00222564	-0.266263	0.152964	0.206227	0.520315	0.900652	0.669463	0.623109	0.0353169	0.16696	-0.110657	0.96474	0.741952	0.764458	0.348032	0.896789	0.448448	0.219324	0.493204	0.465433	0.12091
PAK2	0.665341	0.607293	0.234252	-0.443835	0.0340266	0.277084	-0.147761	-0.176688	0.0752974	-0.546275	-0.2468	0.0924786	-0.0577569	-0.131004	-0.139049	0.657416	0.279273	0.451783	-0.248912	0.0211401	-0.359242	-0.333166	-0.154663	-0.288477	-0.853167	-1.16019	-0.0530917	-0.751076	-0.0428135	0.283481	-0.555074	-0.213522	-0.155399	0.150045	-0.0434711	-0.0275182	0.0857482	0.0322541	0.101876	0.564849	1.07552	0.661617	-0.113716	-0.224426	-0.281386	0.475138	0.632697	0.328488	0.272563
MATR3	0.158377	-0.568281	-0.142292	0.841013	0.202961	0.586374	0.273766	0.172872	-0.0555307	0.82034	0.0572844	1.15766	0.836934	1.18039	1.02828	-0.159935	0.571707	0.130285	0.960633	1.091	1.30661	0.0989495	0.240582	1.09575	0.28379	0.627848	0.648936	0.70024	0.774634	1.55543	0.0183676	0.142362	0.359623	0.478209	0.431892	0.680614	0.0505924	-0.452947	0.305111	0.802644	0.51839	0.353437	0.311789	0.518144	0.391496	0.230114	0.170042	-0.129585	0.696189
SEC31A	-0.368226	0.351943	0.437032	-0.324022	-0.744833	-0.322831	-0.26733	-0.55856	-0.706586	0.254284	0.296691	0.0392263	0.450524	0.716716	0.112085	0.813226	0.695936	0.491565	0.67605	0.62639	0.350761	0.210577	0.62053	0.892365	0.397066	0.862833	0.614586	0.941313	0.107239	0.276749	0.837542	1.1548	1.18996	-0.946583	-0.0575652	-0.412086	0.368028	0.788638	-0.000688007	0.386348	0.701438	0.525578	-0.0478125	0.268115	0.400729	0.347997	0.717221	0.650531	0.0109617
[truncated: 119 more columns]

## Sheet: 123 proteins (Fig 1C)
human specific proteins detected in mouse sera carrying ccRCC PDXs but not in control mouse sera
Protein Symbol	PDX1-1	PDX1-2	PDX1-3	PDX2-1	PDX2-2	PDX2-3	PDX3-1	PDX3-2	PDX3-3	PDX4-1	PDX4-2	PDX4-3	PDX5-1	PDX5-2	PDX5-3	PDX6-1	PDX6-2	PDX6-3	PDX7-1	PDX7-2	PDX7-3	PDX8-1	PDX8-2	PDX8-3
PDIA3	-1.25348	-1.07572	-0.923452	0.228709	0.535088	0.182847	-0.915552	0.120612	0.0566122	-0.268881	0.0890653	-0.855447		0.860727	0.317645		-0.148972	0.624542	-0.704843	0.643047	-0.126112	-0.0976631	-3.81929	-0.698608
ANXA1	1.05698	0.170278	0.661766	0.690274	1.44872	-0.084973	0.0472769	0.53687	-0.932318	0.3406	0.435251	-0.828152		-2.0792	0.847182		0.0562855	-1.94027		0.326651	-0.731674	-0.134788	-1.54457	-1.59924
BASP1	-1.44978	-0.064424	0.544423	0.447052	-0.580542	-3.63459	0.322642	0.0989666	0.564992	-1.86055	1.20748	-0.876979		1.8667	0.279968		-2.46096	1.62775	-1.36937	-1.28929	-2.35659	-0.0693081
GPI	-3.34138	-0.335368	0.97186	-0.738292	-1.97598	0.619478	0.322642	-1.56099	0.292584		0.641111	0.141805	-2.5533	1.98313	-1.47698	-1.04124	0.237335	1.79443		-0.165563	-1.92421	-1.3828
CLU	1.05698	0.300534	1.36008	-1.70342	-1.85393	-1.86494		0.983686	-0.407027	-0.765277	0.0619672	1.05366		1.67021	-2.03251	0.0518899	-0.0350569	1.62093		-1.22472		-0.731398		-1.50071
CFL1	0.124298	0.562488	-0.896667	1.60668	-0.166644	1.11929		-1.05972	0.686914	-0.897666	-1.98771	-2.02955		0.771901	-0.314901	-1.61892	-0.385923	0.813511		0.326651	-0.731674	-0.134788
KRT18	-0.0982509	-3.06078	0.582645	0.269848	-1.57881	-0.370431	-0.760121	-1.84728	0.718755	-0.0682118	-1.1762	0.292617		1.32089	-0.814229		-0.638481	1.34376		-0.675147	0.231124	0.142761
HSPE1	-0.0982509	-1.28274	-2.30269	0.134191	-2.1959	0.182847	-2.15375	-0.084619	-0.451768	0.500687	0.910535	-0.356821		0.350397			0.474287	1.7031	-0.704843	0.479974	-0.96141	-0.375212
CALR	-0.0982509	-1.28274	0.0551312	0.134191	-2.1959	-2.22569		0.621884	0.0566122	-2.37448	-2.22109	-2.261		1.09885	-0.53877		1.09754	1.7031		-0.39403	-0.96141	0.142761		-1.77678
HSPA9	-0.0982509	-0.064424	0.923947	-0.497959	0.561025	-1.72587	-0.401655	0.80547	-0.659909	0.615981		-0.560969		1.90476	-0.736237		-0.148972	1.67129		0.590397	-0.466464	0.660734
UBA1	-0.774015	-1.99541	-0.634487	-0.497959	0.561025	0.182847	-1.63985	1.62443	-0.659909	0.102054	0.201865			2.67558	-0.736237	-1.3993		2.44474		0.0981838	-0.466464	1.39078
S100A6	3.14488	3.25239	2.72304	2.44412	1.05528	0.999426	-2.55236	-2.88899	-0.846098	0.102054	0.201865	-1.44636			0.731513		0.131283		-2.20657	-1.46956	-1.34532		-2.0784
HNRNPL	-0.628998	-0.624156	0.892739	0.510181	-0.0697377	-0.370431		-0.250692	0.926897	-2.94338	1.06261	0.292617		-2.74144	1.50994		1.39325	-0.618072	0.573771	0.510803		-1.67863
TUFM	-0.774015	-0.777092	-0.634487	-0.497959	0.0872317	0.182847		0.80547	0.0566122	-0.622285	-0.506804	0.141805		1.19341	-1.89832		-1.8377	2.44474		0.590397	-0.466464	-0.587281
AHSG	-0.577713	-0.064424	-1.12378	-0.946477	-1.05433	-1.02142	-2.15375	-0.084619		0.102054	-1.00961	0.141805		3.623	0.317645		-0.59118	3.73398		0.0981838	-0.96141	-2.35327
TFRC	-0.0982509	1.42483	0.544423	-0.497959	0.561025	-0.521604	-1.63985	-0.791122		-1.86055	-1.71828	-0.560969		1.52035	-1.89832		2.105	0.813511	-1.36937	-1.7815		0.660734
SERPINA1	-4.71916	-2.10884	-4.66051	-1.15466	-1.8284	-2.7255	-1.42945	2.5839	2.42158				1.69739	3.10228	-0.0564622	1.67052	3.74873	2.61143		-2.27372	-1.77003	-3.60128
MYH4	-0.0982509		-1.5033	0.658776	1.05528	0.49961	-1.31416	1.28923	0.887184	-1.53484		-2.64776		0.771901	-2.75473		-0.934184	0.948391	-1.07056	-0.775821	-1.34532	-1.50702
PLEC	1.39142	0.441222	-0.145195	0.582709	-0.106749	0.365899		0.917925	-0.659909	-0.622285	-0.00399514	-0.560969		0.177824	1.10562		-2.46096	-0.741208		-0.103339		-0.0693081
SLC25A3	1.98965	1.71362	0.744749	0.134191	-1.05433	0.182847			-2.39319	-1.13621	-0.300944	-1.0596		0.771901	-2.38063		-2.27991	-0.167407		-2.27372	0.231124	-2.35327
LMNA	1.05698	-0.064424	1.23404	0.766341	1.2288	0.887297		-1.29239		-1.13621	0.201865	0.844578		-1.25926	-0.0564622			-0.167407	-0.704843		1.42366	0.142761
RPL6	-0.0982509	0.648244	0.0551312	1.21486	-1.05433	0.887297	0.322642	-1.29239	0.0566122			-1.0596		2.49884	-1.21854			2.77535		-1.08777	-0.96141	0.142761
CKB	-0.0982509	-0.777092	-0.634487	-0.497959	-0.580542	0.182847		-1.9989	0.959323	0.102054	1.41334	0.64043		2.01334			-0.77223	2.20155		0.0981838		-0.587281
SDC1	-0.0982509	-0.064424	1.92366	0.134191	0.0872317	0.182847		1.12316		2.57859		1.3432	1.26941	-0.243681	-0.0564622		1.53975	-0.167407				1.39078
EEF1D		-0.064424		0.134191	-1.05433	-1.02142	-0.915552	-0.084619		0.102054	-1.00961			1.78748	1.10562		-1.21444	2.58638		0.0981838	1.42366	0.872803
CUTA	0.577513	-1.28274	0.744749	-0.946477	-1.05433	0.182847				-1.13621		0.141805	-0.738656	2.25408	-0.0564622		0.916495	1.96111					0.330442	-0.855206
SPP1	-0.0982509	-1.28274	0.434655					-2.50017	-1.67667		-3.43257		0.0719538	0.677341	-0.844438	3.37342	2.66797	2.56088				0.544532	-0.70699	0.363046
ACTN4	-0.470151	-0.456633	0.854517			-1.40911	-0.0759676	0.233068			-0.188144		-1.06188	1.46054	0.249205	0.835559		1.07153		0.410129		-0.25901		-1.15189
CAP1	-0.774015	-0.777092	-0.634487	0.582709	0.561025			-0.791122	0.564992	-0.622285	0.704674	-0.560969		-0.837759	1.10562			0.239711		0.590397		-0.587281
EEF2	-0.0982509	0.441222		0.134191	0.0872317	-1.72587		0.416653		1.6157	-1.71828	-0.560969		0.504768	-0.736237		-0.148972	2.51733		-1.7815		-1.8353
IGLC3	0.860674	0.120763	0.806603	-2.21078	-0.106749	-0.0217882		-0.791122	-1.37643			-1.26374		-0.837759	0.425846		0.293237	0.239711			0.028483	0.938283
MIF	-0.0982509	-0.064424	-1.12378			-1.02142	-0.915552	-0.084619	0.0566122	0.826393	-1.00961			1.78748	-1.21854			1.1293		-1.08777		-1.10525		-0.855206
NPEPPS		-2.50105	-1.12378	-0.314327	0.755005	-0.316969		0.890484	-1.16829	0.102054	0.201865	-1.0596		-0.243681			0.711239	0.980193		-2.27372		0.142761
SPTAN1	-0.294553	-1.09755	1.98551	-0.782212		0.182847		1.30674	0.411229	-1.34662				0.599329	-0.0564622	-0.41175		0.116575		-1.28929	-1.16405	-3.81335
PPIB	-0.0982509	-0.064424	0.0551312		0.0872317	0.182847		1.12316		0.102054	0.201865	0.141805		2.80307	-0.0564622			1.38731		0.0981838		0.142761
TTN	0.0426758	0.904355								0.102054	0.910535	-0.323165		-0.881499	-0.640409		0.698267	0.659776		1.25879	-0.297892	2.24033	-0.12977	0.378596
PRDX3	-0.0982509				1.2288	0.182847	0.322642	-1.29239	-1.16829	0.102054	0.201865	0.141805		2.49884	0.623312			2.68401		-1.08777		0.142761
AHNAK			1.4171	0.858078	0.424514	0.0172559	-0.137928	0.512946		-0.980771	-0.248767	0.946564		0.21075			-0.148972	-1.43231		0.0185897		0.222796
HBB	1.31389	0.441222	0.0551312	-1.57863	0.561025			0.416653		1.34032	0.201865	0.141805			0.425846		-1.8377			-1.7815	-0.466464	-1.8353
GOT2	-0.0982509	-0.064424		-0.946477	0.0872317	-1.02142		-1.29239		-1.13621	-1.00961	-1.0596		1.09885	-0.0564622			-0.167407		-1.08777		-1.10525
MX1	1.73274	-0.064424	1.23404	0.134191	1.2288	1.38711	0.322642	-0.084619	0.0566122		0.201865				1.7854					0.0981838		0.142761
KNG1	1.05698		-0.634487	-0.497959	0.561025	-0.521604			-0.659909		-0.506804	0.64043		4.09592	-0.736237		-0.77223	4.2902					-0.276417
RPL18	-0.0982509	-0.064424		1.84701	0.0872317	0.182847			0.0566122	0.102054	0.201865			2.11443	-0.0564622			1.38731		0.0981838		0.142761
MARCKS	1.05698	-0.064424	0.0551312	-0.497959			-0.401655	-0.084619					-0.321945	2.74071	1.58793	-0.41175		2.44474	-0.233356		-1.659
AHCY		-0.064424	1.92366	0.134191		0.182847		-0.084619	0.0566122	0.102054		0.141805		-0.243681			-0.148972	-0.167407		1.28413			0.330442
SPATC1L	-0.774015		0.544423		-0.580542	-0.521604		-0.791122	0.564992	0.615981	2.62482	-0.560969		-0.837759	1.96204		-0.77223			1.77635
CLTC	0.577513	-0.064424	0.0551312	0.134191	1.5963	-1.02142		1.51197	0.0566122		-1.00961	0.141805		0.771901				-0.167407				0.142761
SLC25A6	1.05698	0.648244	0.0551312	0.134191		-1.02142			0.0566122		0.201865	0.141805		0.350397				1.1293		-1.08777	-0.96141	-1.10525
KLKB1	-0.0982509	1.15389	-1.12378	-0.946477					-1.16829		1.80335	-1.0596		-0.243681					0.431167		0.231124	0.142761	-0.70699	0.0663657
PYGB		1.15389		-0.946477	0.0872317	0.182847	-0.915552	-0.084619			1.41334	-1.0596		1.36598	-1.21854			-1.14833				-1.10525		-0.855206
ISG15				1.84701	1.89657	2.09156	0.322642	1.82966	0.0566122	2.06466		0.141805			-0.0564622		-0.148972	-0.167407		0.0981838
PGAM1				0.134191	1.2288	0.182847			1.28151		0.201865			-0.243681	-0.0564622	0.165929	-0.148972				0.231124	2.12082		0.0663657
SOD2				-1.57863	-0.580542	-0.521604				-1.86055	-1.71828			2.46078	1.96204	1.73116	2.60522	1.38731		-0.595552		-0.587281
CCDC14		0.256034	-0.324393	0.866962	-1.42184	1.9717			0.887184	-0.296578	-1.39962	0.457814							2.11863	-0.283607		-0.25901
ERN1	-0.0982509	1.15389	0.0551312						0.773134	0.826393	-1.00961	1.3432					0.916495		-0.704843			-1.10525	0.330442	-0.855206
IGKV2D-29	0.577513	0.648244	0.0551312						0.0566122	1.34032	-1.00961	-1.0596			-0.0564622		-0.148972		-0.704843	0.79192				-0.855206
MGST3	2.06719	0.441222	-0.634487	0.134191	0.928527								-1.32598	0.177824	-1.89832	-0.41175	-0.148972	1.9077			-1.659
CS		-0.064424	-1.8134	-1.57863	0.0872317		-1.63985	-1.9989		-1.86055			-1.32598	0.997759			-1.8377	1.22063				0.142761
PSMB6								-0.084619		0.102054		0.141805		0.771901	1.10562	0.165929		-0.167407	0.431167		0.231124	1.39078		0.0663657
GLYATL3		1.47435	0.365225	0.134191					0.651212	0.102054					0.731513		-0.148972	-1.46411			0.231124	0.142761	1.0339
CTSD	1.05698	1.15389		-0.497959	0.561025	-1.72587		0.80547			-0.506804	-1.76237		-0.243681			1.3587	-0.167407
FH		-0.777092	-0.634487	1.21486	-0.580542	-0.521604								0.771901	1.10562		0.293237	-0.741208		-0.595552				0.448853
IGLL5		0.833431	0.923947	0.930606	-0.580542	1.38711	-1.63985	-1.9989						-1.85334	-1.89832					0.590397	-1.659
HIST3H3	1.73274		0.0551312		1.89657		0.322642				0.201865	1.3432		-0.243681				-0.167407	0.431167	2.47008
PRDX4	-0.0982509	1.86656		0.134191	0.0872317					1.34032	0.201865	0.141805		2.60742	-0.0564622			-0.167407
ANXA6	-1.25348			0.134191	2.73787	0.182847		-0.084619				-1.0596		0.350397	-0.0564622			-1.14833				2.39837
LAMC1	-0.0982509	0.968702			-1.42184			1.12316	-1.56262		-0.690953	0.457814		-1.58621			-0.934184	-0.483192
MPO	0.577513	-1.28274	0.0551312					-1.29239	0.0566122		-1.00961			-1.25926			-1.21444			0.0981838	0.231124
LRRC59	-1.25348	-1.28274		-0.946477	0.0872317	-1.02142		-0.084619				-1.0596		-0.243681	-1.21854			1.1293
CAND1			0.0551312			0.182847			0.0566122		0.201865			2.60742	-0.0564622			2.11021				0.142761		0.0663657
TPM3						0.182847	0.322642	1.12316	0.0566122					0.771901	-0.0564622		1.53975	0.813511		0.0981838
FAH										0.102054	0.201865	-1.0596	-0.738656	2.49884	2.04383	0.165929	-0.148972						0.330442
PSMA3		-0.064424		0.134191		1.38711			1.28151	0.102054	0.201865				-0.0564622		-0.148972					0.142761
S100A16		-0.064424				0.182847		-0.084619		0.102054	0.201865	0.141805			1.10562					0.0981838		0.142761
ENO2				-0.213706	1.52907	-0.20484								1.78748	-1.59265	-0.15199	0.131283	1.07153				-1.50702
HNRNPA1L2	1.05698	-1.28274	-1.12378		-1.05433			0.621884				0.141805		0.350397	-0.0564622			1.79443
MYH10	-0.470151		1.23404					0.73434	-0.337718			-1.44636		0.444957		3.0555				-1.46956		-1.50702
DHX9	-1.92924	-1.99541						-0.791122			-1.71828	-0.560969		2.29781				1.9077		-0.595552		0.660734
MCM3	0.577513													0.350397	-0.0564622		-1.21444	-1.14833	-0.704843		-0.96141		0.330442	-0.855206
AGT	-0.421839	-0.676627	-0.275091					-2.60581	-2.50032					1.50301		-0.110691	0.100843	1.24129
CAT		-1.67495	-1.5033		-1.42184	0.49961		-0.473436						0.0234519	0.249205					-0.283607	0.544802
MATR3	-0.774015	-1.99541		1.21486		-0.521604			-1.88481		-0.506804			0.504768				1.38731				-1.8353
HNRNPA2B1	0.381211	-0.777092			-0.580542			-1.9989						0.177824	-1.89832		-0.148972	0.239711				-0.587281
SAA1								-0.791122	0.564992				0.905375	0.403682	-3.74018	0.165929	1.75211	-0.741208				-3.81335
SUB1			0.0551312								1.41334	0.141805			-0.0564622				0.431167	2.85187	1.42366	0.142761
C1S	2.06719	1.86656	2.54909										-2.33001	-0.243681		0.165929	1.45189	-0.425423
RDX	1.73274	1.15389	0.0551312	0.134191	0.0872317							0.141805			1.7854		-0.148972
PCBP1	-0.0982509		1.92366					1.12316		0.102054	0.201865			-0.243681				-0.167407				0.142761
DPYSL2	-0.0982509				1.2288			-0.084619	0.0566122	0.102054		2.04598		-0.243681	-0.0564622
LGALS1	1.05698	0.648244	0.0551312				0.322642	-0.084619	0.0566122		0.201865											0.142761
CLK2		1.5461	0.0551312						1.28151		0.910535	0.141805					-1.21444			0.0981838	-0.96141
PSMA4		-0.777092								-0.622285		-0.560969		0.177824	1.58793			-0.741208				0.660734		0.448853
ACTR3	-0.774015							0.416653	0.564992						-0.736237	-0.41175	-0.77223					1.39078		0.448853
DLD	-0.0982509	-0.064424	0.0551312	0.134191	0.0872317									-0.243681	-0.0564622			-0.167407
S100A10	1.73274	-0.064424	0.744749	0.134191	-1.05433	-1.02142									-1.21854							0.142761
ILF3	-0.0982509			0.134191		0.182847				-1.13621	-1.00961			0.771901				0.406393				0.142761
KDM4C		-0.064424	0.0551312	-0.946477		-1.02142	0.322642		-1.16829	0.102054										0.0981838
HHIPL1			-2.50301						-1.37643	-0.622285				-1.43184					1.96891	0.590397	1.76891	-3.81335
CLEC3B													1.26941	0.771901			-1.21444	-1.14833	0.431167	1.66592	3.16408
BLMH	-0.774015													1.52035	1.10562		0.293237	-0.741208				-0.587281		1.90951
EIF4A1	1.05698		0.0551312		0.0872317												-0.148972	-0.167407		0.0981838		1.39078
MYL1		-0.064424		0.134191							0.201865	1.3432		0.771901				-0.167407		0.0981838
SLC3A2	1.05698			0.134191	0.0872317	0.182847								-0.243681	-0.0564622			0.813511
RPS2					0.0872317				0.0566122	0.102054				-0.243681			-0.148972	1.79443			0.231124
HNRNPA1	-0.0982509			1.56276	-1.05433			-0.084619			0.910535			-0.243681				0.813511
GSTO1				0.134191						0.102054				1.36598			-0.148972	-0.167407				0.142761	0.330442
CALM1	-0.0982509					0.182847		-0.084619	1.28151						-0.0564622		-0.148972		0.431167
FTL		-0.064424		0.134191	0.0872317			-0.084619						1.36598	-0.0564622					0.0981838
BDP1		0.648244		0.0335707					-0.451768						-1.02108		0.340538	1.79443						0.0663657
PSME1	-0.0982509				0.0872317	0.182847								-0.243681			0.916495	-0.167407			0.231124
YBX1					1.2288			-1.68121	0.378804		0.520526						-0.491975	1.07153				-0.25901
MST1L					0.0872317		0.322642	-0.084619	0.0566122	0.102054							-0.148972							0.0663657
RAB3GAP1		-0.777092					1.23515	-0.791122	0.0566122					-0.243681					0.431167					-0.472719
CLTCL1	-0.0982509				-1.05433			-0.084619	0.773134			0.141805			0.623312						-0.96141
CCT2				-2.02715	-0.386561	0.182847			-1.16829					1.48326				0.813511				0.142761
PTPN13			0.0551312						-0.846098							0.645312	0.131283		-0.406033	-0.775821	0.231124
SBSN		-0.064424		-0.946477	0.0872317	-0.316969			-1.16829											0.0981838				1.28462
CENPL	-1.25348								0.0566122	0.826393		-1.0596								0.79192	-0.96141	0.142761
RPS27A								-1.29239					0.265376	-0.243681	-1.21854	0.165929		-0.167407			-0.96141
PRKCSH	-0.470151	-1.67495												0.444957			-1.55744	1.47864				-1.50702		-1.15189
PHGDH					0.0872317			0.416653	-1.88481		-1.71828			-0.243681				-0.741208			-1.659
CNDP2		-3.06078	-0.106973					-1.84728						0.771901	-1.75244			0.173877		-1.63263
RPN1	-2.7806				-0.280271				-1.56262		-2.6111			0.24931				0.308757		-1.46956

## Sheet: 7 Markers ELISA (Fig 1E)
Sample Type	Patient ID	MIF(pg/ml)	LGALS1(ng/ml)	PPIB(ng/ml)	CTSD(ng/ml)	CUTA(ng/ml)	GPI(ng/ml)	LAMC1(ng/ml)
RCC	CTC277	2097.62	409.754	3139.61	2292.49	3686.81	437.567	62.6428
RCC	CTC278	4328.42	326.406	2061.81	2413.45	3400.95	294.171	59.4519
RCC	CTC305	4958.87	68.7541	80.0632	1510.13	4195.26	198.069	58.242
RCC	CTC321	5406.29	43.185	57.0771	2868.42	3172.13	290.05	51.9411
RCC	CTC328	3715.87	28.2999	62.0285	492.046	498.361	238.115	17.0276
RCC	CTC744	2935.99	48.6532	67.4815	598.475	402.955	193.906	16.9868
RCC	CTC748	3258.22	41.5391	62.5092	586.591	396.204	163.176	18.0713
RCC	CTC753	3079.6	25.2626	82.5223	587.96	509.027	199.29	17.3316
RCC	CTC759	3739.38	26.7902	72.9619	3048.15	2486.07	225.983	141.425
RCC	CTC761	3271.57	148.996	2.67311	435.115	1015.1	260.644	5.54208
RCC	CTC764	4434.86	462.821	3.80544	3686.26	3648.17	319.697	53.237
RCC	CTC766	1924.7	10.1613	2930.55	1812.31	2975.1	205.985	67.1308
RCC	CTC767	7923.52	1079.77	843.87	554.475	444.523	181.093	24.4844
RCC	CTC769	14356.4	8.49861	93.9074	333.959	364.385	183.049	6.47225
RCC	CTC771	4549.6	9.06086	2090.8	475.235	448.866	301.386	21.8166
RCC	CTC776	6696.88	9.20009	66.0429	518.706	457.432	191.541	26.2787
RCC	CTC777	3975.18	67.2102	91.8838	497.1	440.873	205.651	27.6734
RCC	CTC784	7082.1	58.2394	69.8289	591.674	565.882	178.009	18.3866
RCC	CTC787	6814.16	167.786	10.9633	1579.79	3354.58	319.431	50.0776
RCC	CTC789	6562.45	455.686	60.255	1903.79	3826.2	181.807	57.5749
RCC	CTC793	3774.27	33.6254	975.662	461.214	472.851	220.259	16.7511
RCC	CTC795	3353.94	52.1582	95.0837	663.447	662.253	172.217	19.6516
RCC	CTC796	3674.75	301.253	51.5989	781.064	515.586	218.697	18.1914
RCC	CTC797	3041.26	398.746	284.817	399.304	360.66	209.197	13.2832
RCC	CTC799	2914.1	42.5344	1025.23	1337.96	3636.85	135.003	50.2023
RCC	CTC806	5823.6	66.7731	4478.09	835.598	1190.28	107.501	49.963
RCC	CTC810	5795.41	23.8857	12.8921	3529.36	2675.4	589.933	45.9809
RCC	CTC814	3006.95	28.1839	78.5861	365.023	1075.73	163.335	4.5086
RCC	CTC815	3592.77	34.436	764.292	470.056	481.414	274.796	18.8735
RCC	CTC816	3579.37	41.3793	72.3147	477.541	333.772	162.253	16.7425
RCC	CTC817	8296.54	49.131	80.3354	4047.79	7142.97	157.427	194.216
RCC	CTC818	6012.91	40.7352	48.665	3086.61	3305.89	794.43	47.8828
RCC	CTC820	3896.78	11.2347	92.2938	3835.93	3588.01	139.455	58.242
RCC	CTC822	6794.28	8.92112	60.4795	365.907	485.466	161.488	16.389
RCC	CTC826	6497.73	108.658	43.5067	458.41	398.554	138.893	16.9555
RCC	CTC827	3107.33	51.7256	931.666	335.717	434.89	289.434	7.85234
RCC	CTC829	4890.3	28.6024	79.4895	2667.93	3594.55	129.162	50.327
RCC	CTC833	7372.93	27.6081	3.64419	1014.86	610.114	261.714	5.40176
RCC	CTC834	2429.61	55.6289	34.9026	458.473	898.35	289.434	9.4682
RCC	CTC837	15445.2	682.413	45.3978	2267.07	4151.9	108.533	55.1385
RCC	CTC838	14582	1014.19	1801.07	455.386	856.512	239.958	11.5958
RCC	CTC839	6358.71	129.363	1736.55	335.717	234.427	377.184	9.72245
RCC	CTC840	6520.04	56.9333	67.9536	326.886	215.83	489.419	5.04108
RCC	CTC841	4209.08	87.0623	170.382	1462.64	2839.9	132.36	63.9021
RCC	CTC842	2557.72	97.7923	115.82	579.822	426.704	142.424	18.2479
RCC	CTC844	3897	70.0772	251.481	461.747	257.937	117.454	16.7208
RCC	CTC845	2489.55	45.4315	83.1023	2985.93	4056.98	122.32	59.8142
RCC	CTC848	2720.73	22.6969	68.4643	435.774	360.502	140.017	15.7689
RCC	CTC887	1982.48	49.131	220.316	470.624	345.133	100.293	16.7832
NORMAL	CTC1502	1578.84	31.5423	60.3672	367.972	387.243	136.403	16.0695
NORMAL	CTC1509	2643.46	12.2859	49.7912	516.908	508.828	128.452	18.3539
NORMAL	CTC1511	1806.6	9.06086	92.799	468.488	326.745	157.395	17.1423
NORMAL	CTC1516	4526.36	8.78084	91.9784	371.797	457.187	125.805	16.7286
NORMAL	CTC1517	1746.06	17.177	3.00957	845.643	926.934	261.981	33.1131
NORMAL	CTC1518	4745.51	153.672	947.374	369.646	450.663	132.461	18.3016
NORMAL	CTC1520	5972.92	23.8079	33.4734	342.709	137.412	248.039	5.54208
NORMAL	CTC1522	2751.36	12.576	2.5147	427.216	571.022	241.847	14.2438
NORMAL	CTC1523	1157.7	21.0308	6.52696	323.324	411.904	293.154	7.56483
NORMAL	CTC1524	2697.05	49.1338	128.838	449.818	359.189	156.656	16.8172
NORMAL	CTC1525	658.014	13.2497	9.46194	263.657	415.857	380.664	9.05332
NORMAL	CTC1526	1048.23	191.308	1585.72	347.913	842.555	294.482	13.7439
NORMAL	CTC1527	1282.94	13.9656	3.64419	351.363	415.857	348.38	6.72381
NORMAL	CTC1531	2975.56	45.0757	109.139	348.786	338.77	138.131	15.8727
NORMAL	CTC1532	658.014	161.886	299.627	2986.69	2623.7	360.895	136.97
NORMAL	CTC1534	4588.99	34.3201	73.5811	392.427	383.893	217.043	17.5111
NORMAL	CTC1538	1817.41	15.3276	7.3825	411.235	476.446	263.586	9.62119
NORMAL	CTC1539	1904.45	146.876	131.621	386.192	479.094	101.093	18.2479
NORMAL	CTC1540	453.23	12.0376	9.53729	388.419	312.049	360.628	2.25254
NORMAL	CTC1543	6264.99	15.5872	96.3607	413.291	533.052	101.093	16.372
NORMAL	CTC1546	1525.51	14.6587	26.7666	484.385	550.078	190.33	1.44042
NORMAL	CTC1549	3743.33	10.7011	101.459	517.112	573.818	136.769	21.2367
BENIGH	CTC750	2265.28	52.1851	12.2678	56.9449	121.059	96.1313	6.74548
BENIGH	CTC751	544.581	3.78253	16.1592	91.9653	224.775	18.2846	6.41366
BENIGH	CTC803	1392.63	12.5205	25.2603	75.7885	483.007	73.7497	7.51989
BENIGH	CTC805	910.725	5.74965	16.0447	55.1243	139.67	87.12	9.30988
BENIGH	CTC807	879.524	19.8106	9.22937	94.2478	107.529	58.6693	5.66247
BENIGH	CTC809	807.904	114.474	16.552	191.713	245.994	47.3591	8.87622
BENIGH	CTC812	1269.09	26.1653	47.4147	51.3203	4181.24	96.4152	167.482
BENIGH	CTC823	2696.21	666.855	159.653	103.03	288.688	81.1486	26.4466
BENIGH	CTC825	545.971	15.1709	4.28507	84.1142	249.138	57.7429	5.93861
BENIGH	CTC830	1428.8	320.038	9.33365	82.2584	343.007	62.9004	7.77039
BENIGH	CTC846	1646.32	237.719	19.6692	98.3235	206.977	41.8614	14.7116
BENIGH	CTC855	1122.28	339.706	81.7226	90.3938	592.152	115.009	17.623

## Sheet: Supplemental Figure 2A
PPIB			LGALS1			CTSD			CUTA			MIF			LAMC1			GPI
Adj	Tumor		Adj	Tumor		Adj	Tumor		Adj	Tumor		Adj	Tumor		Adj	Tumor		Adj	Tumor
-0.15	0.31		-0.62	-0.17		-0.21	-0.11		0.07	-0.22		-0.31	-0.17		-0.19	0.03		-0.37	0.17
-0.23	-0.02		-0.83	-0.13		-0.44	0.05		0.01	0.14		-0.41	0.57		-0.47	-0.24		-0.27	0.5
-0.27	0.04		-0.7	0.23		-0.33	0.36		0.05	-0.03		-0.32	0.22		-0.35	-0.12		-0.36	0.15
-0.03	0.29		0.18	0.64		0.33	0.06		0.1	0.4		-0.36	0.11		0.32	0.34		-0.52	-0.07
-0.17	0.21		-0.6	0.07		-0.05	0.1		-0.2	0.46		-0.65	0.47		-0.15	0.11		-0.62	0.25
-0.21	-0.25		-0.69	-0.12		-0.46	-0.29		-0.02	-0.03		-0.59	0.05		-0.34	0.33		-0.38	0.18
0.13	0.16		-0.03	-0.05		0.03	-0.15		0.12	0.07		-0.13	0.06		-0.43	0.13		-0.27	-0.06
-0.14	-0.42		-0.74	-0.66		-0.12	1.9		0.03	-0.22		-0.39	0.75		-0.48	-0.02		-0.36	0.63
0.09	0.19		-0.14	-0.05		-0.07	-0.12		-0.39	0.29		-0.62	0.56		0.07	0.65		-0.72	0.77
-0.09	0.12		-0.47	-0.3		-0.4	-0.54		0.03	0.12		-0.25	0.21		-0.51	0.11		-0.35	0.16
0.36	0.64		-0.02	1.88		-0.04	-0.27		-0.03	-0.1		-0.49	0.19		0.8	0.85		-0.67	0.03
-0.31	0.21		-0.62	0.05		-0.04	-0.22		0.1	0.16		-0.15	0.45		-0.64	0.43		-0.33	0.12
-0.06	1.16		-0.6	1.75		-0.19	1.7		-0.16	0.06		-0.44	-0.62		-0.54	-1.24		-0.22	-0.72
-0.11	0.04		-0.59	-0.3		-0.34	0.28		-0.2	-0.06		-0.03	0.11		-0.38	-0.55		-0.42	-0.04
-0.3	-0.11		-0.55	0.03		-0.25	0.32		-0.11	-0.2		-0.49	0.11		-0.06	0.29		-0.4	0.58
-0.33	0.12		-1.15	-0.21		-0.16	-0.17		-0.1	0.04		-0.45	0.09		-0.31	-0.21		-0.28	0.49
0.01	-0.13		-0.68	0.81		0.02	-0.41		-0.02	-0.11		-0.49	0.22		-0.2	0.82		-0.48	0.32
0.07	0.42		-0.13	0.01		0.2	1.17		-0.02	-0.22		-0.29	-0.57		-0.25	-0.17		-0.31	-0.1
-0.3	0.25		-0.68	-0.17		-0.4	0.02		-0.1	-0.3		-0.4	-0.05		-0.44	0.26		-0.35	0.35
0.06	0.52		-0.67	-0.67		-0.09	-0.37		0.05	0.06		-0.36	0.58		-0.17	-1.23		-0.38	0.43
0.1	-0.32		-0.28	-0.88		-0.31	0.31		0.02	0.48		-0.3	0.19		-0.19	-0.61		-0.47	0.81
-0.06	0.14		-0.59	0.13		-0.23	0.64		0.03	-0.04		-0.28	0.06		-0.5	0.06		-0.32	0.46
-0.26	0.53		-0.55	0.7		-0.08	-0.02		-0.26	-0.33		-0.37	0.36		-0.23	-0.34		-0.46	0.42
-0.16	-0.04		-0.51	-0.04		-0.19	-0.74		0.29	-0.2		-0.09	-0.14		-0.35	0.71		-0.2	-0.14
-0.13	-0.1		-0.49	0.48		-0.28	-0.64		0.22	0.2		-0.12	0.43		-0.35	0.94		-0.32	0.43
-0.18	-0.14		-0.42	-0.34		-0.28	-0.57		-0.22	0.19		-0.38	-0.02		-0.04	0.26		-0.42	0.41
-0.02	0.24		-0.46	0.62		0.04	-0.43		0.01	0.25		-0.52	0.56		-0.15	0.81		-0.5	0.32
-0.09	0.12		-0.8	0.21		-0.06	-0.73		-0.06	-0.11		-0.36	-0.16		-0.38	0.54		-0.48	-0.62
[truncated: 82 more rows]

## Sheet: Supplemental Figure 2B
PPIB						LGALS1						CUTA						CTSD						MIF						LAMC1						GPI
[truncated: 85 more rows]

[truncated: 4 more sheets: Supplemental Figure 3A, Supplemental Figure 3B, Supplemental Figure 3C, Supplemental Figure 3D]
